# Supplementary material for: Enhanced genetic maps from family-based disease studies: population-specific comparisons
Source: BMC Med Genet. 2011 Jan 19;12:15. doi: 10.1186/1471-2350-12-15 (PMC3037840; doi:10.1186/1471-2350-12-15)
Supplement: Additional file 1 — Enhanced linkage maps for the European population. Detailed enhanced linkage map in the European population. [file 1471-2350-12-15-S1.XLS]

## Sheet: Suppl2
Addditional File 1: Enhanced genetic maps for the European population (Kosambi cM)
Chromo-some	D-Name	Primer name	Build 36.3 physical position	Build 37.2 physical position	Sex-averaged map(cM)	Recombination rate (ϴ) averaged	S.E. (ϴ) averaged	Female map (cM)	Recombination rate (ϴ) female	S.E. (ϴ) female	Male map (cM)	Recombination rate (ϴ) male	S.E. (ϴ) male
1	D1S468	AFM280we5	3574865	3584957	0	0.114	0.0064	0	0.105	0.01	0	0.121	0.0107
1	D1S1612	GGAA3A07	8040572	8117985	11.65	0.11	0.0061	10.69	0.142	0.0124	12.32	0.075	0.0077
1	D1S1597	GATA27E01	13656774	13784187	22.8	0.089	0.0053	25.33	0.116	0.0107	19.91	0.066	0.0072
1	D1S3669	GATA29A05	17656255	17783668	31.79	0.06	0.0054	37.11	0.075	0.0096	26.5	0.048	0.0072
1	D1S552	GGAT2A07	19139553	19266966	37.79	0.02	0.0044	44.63	0.056	0.0138	31.27	0.006	0.0035
1	D1S3720	ATA47D07	20784515	20911928	39.79	0.103	0.0098	50.27	0.131	0.0229	31.85	0.075	0.0124
1	D1S1622	ATA20F08	30083541	30310954	50.27	0.063	0.0081	63.71	0.114	0.0224	39.4	0.042	0.0091
1	NA	ATA79C10	34325717	34553130	56.64	0.094	0.0062	75.32	0.13	0.0132	43.63	0.058	0.008
1	D1S3721	GATA129H04	41499079	41726492	66.15	0.055	0.0035	88.65	0.084	0.0069	49.44	0.028	0.0045
1	D1S2134	GATA72H07	48053855	48281268	71.66	0.123	0.0077	97.09	0.156	0.0155	52.25	0.094	0.0101
1	D1S1596	GATA26G09	59502945	59730233	84.26	0.001	0.0011	113.19	0	0.0005	61.8	0.005	0.003
1	D1S3728	GATA165C03	60444457	60671863	84.4	0.144	0.009	113.2	0.175	0.0185	62.32	0.118	0.0124
1	D1S1665	GATA61A06	74001979	74229391	99.23	0.075	0.005	131.45	0.091	0.0088	74.32	0.062	0.0069
1	D1S1728	GATA109	81771134	81998597	106.79	0.014	0.0022	140.62	0.014	0.0038	80.54	0.013	0.0031
1	D1S551	GATA6A05	82667884	82895296	108.17	0.108	0.0073	142.06	0.14	0.0152	81.87	0.076	0.0089
1	D1S1588	ATA2E04	91986839	92214251	119.09	0.047	0.0063	156.43	0.054	0.0111	89.5	0.044	0.0087
1	NA	GATA124C08	98457889	98685301	123.79	0.074	0.0068	161.84	0.062	0.0101	93.95	0.08	0.0105
1	D1S1631	ATA29D04	105462175	105660652	131.21	0	0.0003	168.04	0.007	0.0038	102.05	0	0.0004
1	NA	GATA133A08	106083035	106281512	131.22	0.008	0.0019	168.78	0.013	0.0042	102.06	0.003	0.0021
1	D1S1627	ATA25E07	106765188	106963665	132.02	0.007	0.002	170.06	0.007	0.0026	102.32	0.007	0.0029
1	NA	ATA42G12	106877220	107075628	132.74	0.005	0.0019	170.78	0	0.0005	102.97	0.008	0.0035
1	D1S3723	GATA176G01	107456199	107654572	133.19	0.133	0.0069	170.79	0.235	0.021	103.78	0.05	0.0054
1	D1S534	GATA12A07	119479787	119678264	146.77	0.105	0.0053	196.29	0.155	0.0127	108.82	0.063	0.0059
1	D1S1653	GATA43A04	156199398	157932774	157.42	0.079	0.0044	212.28	0.088	0.0077	115.14	0.069	0.0065
1	D1S1679	GGAA5F09	160628539	162361915	165.36	0.026	0.0026	221.2	0.032	0.0046	122.11	0.02	0.0036
1	D1S1677	GGAA22G10	161826325	163559701	167.91	0.145	0.0073	224.36	0.18	0.0144	124.14	0.109	0.0091
1	D1S1589	ATA4E02	172527725	174261102	182.85	0.113	0.0059	243.16	0.122	0.0097	135.21	0.104	0.0082
1	D1S518	GATA7C01	185816911	187550288	194.33	0.063	0.0041	255.65	0.074	0.0074	145.77	0.052	0.0056
1	D1S1660	GATA48B01	196877970	198611347	200.65	0.085	0.0064	263.07	0.126	0.0145	150.99	0.051	0.007
1	D1S1678	GGAA23C07	201798348	203531725	209.24	0.08	0.006	275.95	0.131	0.0156	156.08	0.038	0.0062
1	NA	GATA124F08	207035497	208968951	217.29	0.084	0.0055	289.36	0.117	0.0118	159.89	0.055	0.0063
1	D1S2141	GATA87F04	213261923	215195300	225.74	0.06	0.0046	301.27	0.084	0.0087	165.42	0.038	0.0054
1	D1S549	GATA4H09	217710273	219643650	231.74	0.114	0.0061	309.73	0.14	0.0116	169.24	0.088	0.0077
1	D1S3462	ATA29C07	230017139	231950516	243.3	0.093	0.0055	324.11	0.124	0.0106	178.17	0.067	0.0068
1	D1S235	AFM203yg9	233960402	235893766	252.68	0.129	0.0084	336.76	0.184	0.0197	184.89	0.081	0.0096
1	D1S1594	GATA22D12	238846623	240780000	265.85	0.042	0.0057	356.03	0.032	0.0091	193.01	0.043	0.0081
1	D1S547	GATA4A09	239822560	241755937	270.07	0.04	0.0039	359.25	0.04	0.0063	197.34	0.039	0.0061
1	D1S1609	GATA50F11	242132500	244065877	274.04	0.106	0.0141	363.26	0.081	0.0215	201.24	0.13	0.0295
1	D1S2682	AFMa272xc9	246196925	248130302	284.77			371.47			214.58
2	D2S2976	GATA165C07	925557	935557	0	0.029	0.0098	0	0.043	0.0171	0	0.009	0.0095
2	TPO	sRA	1472375	1493368	2.93	0.054	0.0064	4.3	0.028	0.007	0.91	0.082	0.0142
2	D2S1780	GATA72G11	3722984	3745089	8.33	0.12	0.0091	7.08	0.09	0.012	9.14	0.148	0.0171
2	D2S2952	GATA116B01	7995489	8078038	20.55	0.107	0.0065	16.14	0.158	0.0154	24.38	0.065	0.0085
2	D2S1400	GGAA20G10	11524390	11606939	31.46	0.104	0.0061	32.46	0.146	0.0139	30.89	0.069	0.0073
2	D2S1360	GATA11H10	17355438	17491957	42.02	0.112	0.006	47.44	0.149	0.012	37.81	0.081	0.0076
2	D2S405	GATA8F07	29330151	29476647	53.36	0.091	0.0051	62.78	0.134	0.0106	46	0.053	0.0055
2	D2S1788	GATA86E02	36113810	36260306	62.53	0.085	0.0045	76.53	0.119	0.0097	51.28	0.054	0.0053
2	D2S1356	ATA4F03	43227025	43373521	71.07	0.091	0.0056	88.63	0.137	0.0132	56.72	0.054	0.007
2	D2S1352	ATA27D04	50687218	50833714	80.23	0.143	0.0079	102.65	0.16	0.0151	62.18	0.135	0.0114
2	D2S441	GATA8F03	68092502	68238998	94.96	0.053	0.0038	119.24	0.086	0.0084	76.02	0.025	0.0042
2	D2S1394	GATA69E12	72992696	73139188	100.31	0.067	0.0046	127.92	0.098	0.0096	78.56	0.04	0.0051
2	D2S1777	GATA71G04	78373941	78520433	107.05	0.054	0.004	137.87	0.076	0.0088	82.55	0.036	0.0052
2	D2S1790	GATA88G05	84928800	85075289	112.52	0.068	0.0044	145.52	0.108	0.0098	86.19	0.033	0.0046
2	D2S2972	GATA176C01	101938508	102572076	119.33	0.119	0.0057	156.45	0.173	0.0139	89.54	0.072	0.0065
2	D2S410	GATA4E11	115957399	116240929	131.44	0.095	0.005	174.44	0.107	0.0088	96.79	0.087	0.0076
2	D2S1328	GATA27A12	125903199	126186729	141.1	0.125	0.0073	185.28	0.154	0.0139	105.54	0.097	0.0095
2	D20S159	UT1307	136172987	136456517	153.85	0.002	0.0008	201.15	0.002	0.0009	115.34	0.003	0.0012
2	D2S1334	GATA4D07	136172918	136456448	154.08	0.018	0.0027	201.31	0.008	0.0029	115.65	0.03	0.005
2	D2S442	GATA8H05	136975836	137259366	155.91	0.087	0.005	202.12	0.097	0.009	118.62	0.074	0.0074
2	D2S1399	GGAA20G04	147926579	148210109	164.65	0.089	0.0045	211.98	0.106	0.0085	126.09	0.073	0.0068
2	D2S1353	ATA27H09	159267177	159558931	173.61	0.072	0.0043	222.7	0.08	0.0075	133.48	0.071	0.0065
2	D2S1776	GATA71D01	169353457	169645211	180.82	0.163	0.0083	230.73	0.247	0.0226	140.59	0.1	0.0091
2	D2S1391	GATA65C03	184700675	184992430	197.76	0.123	0.0066	257.82	0.171	0.0141	150.74	0.084	0.0071
2	D2S1384	GATA52A04	204935373	205227128	210.28	0.087	0.0047	275.64	0.131	0.0104	159.22	0.049	0.0053
2	D2S2944	GATA30E06	214288152	214579786	219.07	0.066	0.004	289.06	0.101	0.0082	164.08	0.034	0.0045
2	D2S434	GATA4G12	218284736	218576491	225.72	0.124	0.0063	299.33	0.161	0.0127	167.5	0.088	0.0074
2	D2S1363	GATA23D03	226737850	227029606	238.39	0.099	0.0059	316.02	0.126	0.0109	176.37	0.074	0.0072
2	D2S427	GATA12H10	231914508	232206264	248.45	0.151	0.0089	328.91	0.154	0.0135	183.83	0.142	0.0125
2	D2S2968	GATA178G09	237743204	238078465	264.04	0.077	0.0065	344.81	0.031	0.0063	198.41	0.12	0.0135
2	D2S125	AFM112yd4	240816799	241168047	271.83	0.027	0.0084	347.96	0.005	0.0063	210.64	0.073	0.0267
2	D2S2986	2QTEL47	242515162	242866489	274.55			348.48			217.95
3	D3S4559	3PTEL25	231559	256559	0	0.059	0.0209	0	0.026	0.0191	0	0.021	0.0206
3	D3S2387	GATA22G12	1011272	1036272	5.93	0.031	0.0055	2.62	0.01	0.005	2.05	0.069	0.0133
3	D3S3630	AFMb296zf5	2675554	2700554	9	0.058	0.0073	3.61	0.043	0.0089	8.95	0.096	0.0159
3	D3S1560	AFM217xd6	4024114	4048990	14.84	0.087	0.0137	7.88	0.084	0.0187	18.66	0.103	0.0205
3	D3S1304	AFM234tf4	6894306	6919270	23.67	0.044	0.0041	16.39	0.056	0.0069	29.07	0.035	0.0056
3	D3S4545	GATA164B08	8559807	8584807	28.05	0.075	0.0049	21.97	0.102	0.0092	32.53	0.05	0.0058
3	D3S1259	AFM036yb8	12073729	12098729	35.65	0.007	0.0022	32.33	0.021	0.0071	37.51	0.001	0.0012
3	D3S2403	GGAA4B09	13147403	13172403	36.39	0.104	0.0067	34.45	0.156	0.0176	37.61	0.059	0.0082
3	D3S3038	GATA73D01	21924508	21949504	46.89	0.137	0.0066	50.57	0.214	0.0188	43.54	0.074	0.0069
3	D3S2432	GATA27C08	32140243	32165239	60.92	0.031	0.0029	73.48	0.039	0.0052	50.96	0.026	0.0037
3	D3S1768	GATA8B05	34599409	34624405	63.97	0.095	0.0053	77.43	0.126	0.0103	53.53	0.067	0.0067
3	D3S2409	ATA10H11	49393088	49418083	73.56	0.077	0.0051	90.34	0.085	0.0088	60.23	0.071	0.0073
3	D3S1766	GATA6F06	58956715	58981675	81.27	0.106	0.0091	98.87	0.136	0.0171	67.37	0.101	0.0126
3	D3S4542	GATA148E04	64467631	64492591	92	0	0.0004	112.86	0.009	0.0067	77.65	0	0.0005
3	D3S3644	AFMb318yf1	64731323	64756283	92.01	0.128	0.013	113.77	0.197	0.0308	77.66	0.083	0.0141
3	D3S2406	GGAT2G03	73341071	73258381	105.11	0.023	0.0042	134.59	0.041	0.0101	86.08	0.016	0.0048
3	D3S3039	GATA7F05	73925018	73842243	107.45	0.057	0.0045	138.73	0.077	0.0092	87.72	0.034	0.0053
3	D3S4529	GATA128C02	85935252	85852473	113.13	0.055	0.0042	146.5	0.096	0.0097	91.1	0.02	0.0041
3	D3S2459	GATA68D03	103657974	102175284	118.69	0.045	0.0036	156.26	0.08	0.0085	93.08	0.013	0.0032
3	D3S3045	GATA84B12	108472608	106989918	123.2	0.11	0.0056	164.33	0.134	0.01	94.38	0.088	0.0072
3	D3S2460	GATA68F07	118885068	117402378	134.35	0.02	0.0025	178.01	0.023	0.0041	103.25	0.018	0.0038
3	D3S4523	ATA34G06	122374766	120892062	136.35	0.159	0.0073	180.32	0.203	0.0169	105.03	0.121	0.0094
3	D3S1764	GATA4A10	140671058	139188368	152.82	0.085	0.0046	201.85	0.128	0.0099	117.4	0.047	0.0053
3	D3S1744	GATA3C02	148575211	147092521	161.41	0.071	0.0052	214.99	0.102	0.0107	122.11	0.043	0.0061
3	D3S1746	GATA8F01	153212431	151729741	168.52	0.086	0.0062	225.3	0.106	0.0117	126.42	0.069	0.0077
3	D3S1763	GATA3H01	168722394	167239700	177.23	0.064	0.0045	236.06	0.079	0.0088	133.33	0.051	0.0058
3	D3S3053	GATA92B06	173233565	171750871	183.7	0.067	0.0045	244	0.115	0.0106	138.46	0.026	0.0045
3	D3S2427	GATA22F11	177267495	175784801	190.42	0.13	0.0063	255.67	0.163	0.0122	141.07	0.101	0.0079
3	D3S1262	AFM059xa9	187706175	186223479	203.71	0.088	0.005	272.62	0.111	0.0089	151.35	0.065	0.0067
3	D3S2398	GATA6G12	190903721	189421027	212.6	0.085	0.0052	283.92	0.086	0.0074	157.92	0.082	0.0075
3	D3S2418	ATA22E01	193799704	192317010	221.16	0.117	0.0069	292.57	0.072	0.0083	166.16	0.158	0.0135
3	D3S1311	AFM254ve1	198502535	197018107	233.03			299.82			182.52
4	D4S3360	4PTEL04	105905	115905	0	0.129	0.0119	0	0.077	0.0159	0	0.185	0.0277
4	D4S2366	GATA22G05	6535686	6484785	13.22	0.134	0.0068	7.74	0.188	0.0142	19.42	0.082	0.0082
4	D4S403	AFM157xg3	13360044	13750904	26.92	0.075	0.0055	27.48	0.084	0.0096	27.7	0.068	0.008
4	D4S2639	GATA90B10	18454351	18845253	34.44	0.029	0.0045	35.96	0.005	0.0032	34.54	0.048	0.0086
4	NA	GATA70E01	20722670	21113572	37.38	0.107	0.0069	36.5	0.125	0.0122	39.32	0.092	0.0096
4	D4S2397	ATA27C07	26866965	27257867	48.26	0.078	0.0045	49.24	0.111	0.0093	48.59	0.049	0.0051
4	D4S2632	GATA72G09	35380539	35704144	56.09	0.104	0.0052	60.49	0.181	0.014	53.48	0.044	0.0043
4	D4S1627	GATA7D01	43873570	44178813	66.66	0.091	0.0051	79.49	0.186	0.0157	57.9	0.022	0.0033
4	D4S3248	GATA28F03	59704092	60021497	75.85	0.053	0.0038	98.96	0.09	0.0082	60.09	0.021	0.0037
4	D4S2367	GATA24H01	67965388	68282801	81.17	0.097	0.0052	108.05	0.129	0.0107	62.14	0.068	0.006
4	D4S3243	GATA10G07	81151398	80932374	91.02	0.056	0.0043	121.24	0.09	0.0096	69	0.027	0.0047
4	D4S2361	ATA2A03	85224464	85005440	96.62	0.119	0.0064	130.3	0.139	0.0125	71.72	0.102	0.009
4	D4S1647	GATA2F11	99653996	99434973	108.75	0.091	0.0052	144.53	0.114	0.0104	82.09	0.072	0.0068
4	D4S2623	GATA62A12	111109234	110889706	117.91	0.149	0.0074	156.11	0.219	0.0194	89.32	0.092	0.008
4	D4S2394	ATA26B08	130517283	130297833	133.29	0.109	0.0058	179.65	0.169	0.0132	98.59	0.059	0.0059
4	D4S1644	GATA11E09	141970903	141751453	144.41	0.024	0.0025	197.21	0.028	0.0043	104.5	0.019	0.0033
4	D4S1625	GATA107	143720405	143500955	146.76	0.132	0.0069	199.98	0.185	0.0157	106.44	0.086	0.0073
4	D4S1629	GATA8A05	158556260	158336810	160.24	0.095	0.0055	219.44	0.144	0.012	115.13	0.053	0.0063
4	D4S2368	GATA27G03	168952866	168716291	169.84	0.064	0.0041	234.23	0.09	0.0081	120.44	0.039	0.0049
4	D4S2431	GGAA19H07	175057242	174820667	176.24	0.094	0.0059	243.32	0.134	0.0116	124.37	0.061	0.0064
4	D4S2417	GATA42H02	180405481	180168475	185.73	0.154	0.0083	257.03	0.172	0.0143	130.51	0.132	0.0109
4	D4S408	AFM165xc11	185388083	185151025	201.65	0.143	0.0095	274.96	0.113	0.0126	144.02	0.174	0.0173
4	D4S1652	GATA5B02	190321326	190084332	216.4			286.45			162.2
5	D5S2488	ATA20G07	180431	127431	0	0.084	0.008	0	0.064	0.0123	0	0.104	0.0158
5	D5S2849	GATA145D10	3477465	3424465	8.49	0.084	0.005	6.45	0.086	0.008	10.5	0.08	0.0082
5	D5S2505	GATA84E11	5870113	5817113	16.93	0.072	0.0058	15.17	0.054	0.0075	18.59	0.088	0.0096
5	D5S807	GATA3A04	9260937	9207937	24.15	0.07	0.0055	20.55	0.076	0.0089	27.47	0.065	0.0087
5	D5S817	GATA3E10	11638487	11585487	31.16	0.118	0.007	28.23	0.118	0.0114	34.04	0.116	0.0107
5	D5S2845	GATA134B03	22426405	22390648	43.2	0.044	0.0043	40.24	0.076	0.0101	45.81	0.018	0.0042
5	D5S2848	GATA145D09	26811288	26775531	47.62	0.071	0.0049	47.92	0.112	0.0107	47.57	0.033	0.0051
5	D5S1470	GATA7C06	32528047	32492290	54.72	0.094	0.0046	59.3	0.192	0.0153	50.89	0.016	0.003
5	D5S1457	GATA21D04	41069616	41033859	64.22	0.081	0.0047	79.49	0.153	0.0126	52.53	0.024	0.0037
5	D5S2500	GATA67D03	58732950	58697193	72.44	0.207	0.0106	95.31	0.273	0.0295	54.9	0.157	0.0111
5	D5S1501	GATA52A12	78504210	78468454	94.44	0.094	0.005	125.96	0.111	0.0095	71.13	0.081	0.0074
5	D5S1725	GATA89G08	89202358	89166602	103.97	0.056	0.0039	137.2	0.067	0.0076	79.26	0.047	0.0055
5	D5S1462	GATA3H06	96406286	96380530	109.6	0.076	0.0051	143.93	0.105	0.0102	83.98	0.05	0.0061
5	D5S1453	ATA4D10	107765891	107737992	117.23	0.022	0.0029	154.63	0.029	0.0055	88.99	0.017	0.004
5	D5S2501	GATA68A03	110064214	110036315	119.43	0.081	0.0046	157.51	0.12	0.0098	90.66	0.047	0.0051
5	D5S1505	GATA62A04	119129545	119101646	127.65	0.144	0.0069	169.69	0.207	0.0162	95.37	0.093	0.0077
5	D5S816	GATA2H09	135329409	135301510	142.45	0.09	0.0051	191.65	0.124	0.0106	104.81	0.06	0.0064
5	D5S1480	ATA23A10	144123911	144143718	151.58	0.129	0.0066	204.33	0.182	0.0158	110.78	0.085	0.0082
5	D5S820	GATA6E05	156054978	156122400	164.8	0.137	0.0081	223.43	0.191	0.0186	119.34	0.092	0.009
5	D5S1471	GATA7H10	166809050	166876472	178.82	0.048	0.0045	243.53	0.058	0.0079	128.59	0.04	0.0065
5	D5S1456	GATA11A11	168965098	169032520	183.66	0.131	0.0066	249.4	0.176	0.0136	132.64	0.084	0.0075
5	D5S211	Mfd154	173180944	173248338	197.08	0.095	0.0071	267.73	0.1	0.0111	141.12	0.084	0.0106
5	NA	ATA52D02	NA	-	206.66	0.063	0.0056	277.91	0.025	0.0058	149.6	0.103	0.0119
5	D5S408	AFM164xb8	179920921	179988239	212.96			280.41			160.03
6	D6S942	UT6540	765498	820498	0	0.156	0.0222	0	0.084	0.0197	0	0.235	0.0506
6	F13A1	SE30	6266498	-	16.14	0.14	0.012	8.5	0.165	0.0219	25.45	0.108	0.0142
6	D6S1006	ATC4D09	12968137	12860151	30.52	0	0.0004	25.61	0.029	0.0124	36.41	0	0.0005
6	D6S2434	ATA50C05	14054316	13946337	30.53	0.084	0.0071	28.54	0.122	0.0154	36.42	0.057	0.008
6	D6S1959	GATA29A01	20020074	19912095	39.02	0.072	0.005	40.98	0.105	0.0106	42.17	0.043	0.0059
6	D6S2439	GATA163B10	24414671	24306692	46.3	0.083	0.0058	51.65	0.13	0.0129	46.43	0.047	0.0062
6	D6S1051	GATA61E03	36740976	36632998	54.71	0.038	0.0049	64.92	0.053	0.011	51.17	0.025	0.0054
6	D6S2427	GGAA15B08	39583335	39475357	58.49	0.045	0.0042	70.19	0.079	0.0099	53.67	0.019	0.0042
6	D6S1017	GGAT3H10	41785275	41677196	63	0.102	0.0058	78.11	0.167	0.0142	55.52	0.051	0.0056
6	D6S2410	GATA11E02	50751507	50643548	73.3	0.058	0.004	95.48	0.105	0.0092	60.59	0.018	0.0036
6	D6S1053	GATA64D02	64648238	64590279	79.15	0.075	0.0044	106.08	0.112	0.0094	62.43	0.042	0.0048
6	D6S1031	ATA28B11	77518057	77461338	86.66	0.119	0.0061	117.52	0.177	0.0131	66.64	0.069	0.0065
6	D6S1056	GATA68H04	94154229	94097508	98.78	0.079	0.0046	136	0.085	0.0077	73.62	0.074	0.0068
6	D6S1021	ATA11D10	104780614	104673921	106.78	0.108	0.0058	144.62	0.154	0.0126	81.05	0.067	0.0069
6	D6S474	GATA31	112985799	112879106	117.73	0.132	0.0068	160.53	0.176	0.0148	87.77	0.1	0.0089
6	D6S1040	GATA23F08	131027446	130985753	131.2	0.072	0.0046	178.87	0.113	0.0105	97.87	0.042	0.0058
6	D6S1009	GATA32B03	137343885	137302192	138.49	0.107	0.0054	190.39	0.133	0.0112	102.03	0.085	0.0081
6	NA	GATA184A08	148008762	147967069	149.38	0.112	0.0062	203.99	0.151	0.0134	110.61	0.077	0.0081
6	D6S2436	GATA165G02	154177940	154136056	160.75	0.132	0.0069	219.54	0.171	0.0146	118.42	0.1	0.0088
6	D6S305	AFM242zg5	162115304	162195206	174.31	0.08	0.0051	237.37	0.096	0.0081	128.57	0.068	0.0063
6	D6S1277	GATA81B01	164217731	164297741	182.37	0.116	0.0063	247.04	0.109	0.0101	135.46	0.121	0.011
6	D6S1027	ATA22G07	168951275	169209350	194.15	0.033	0.0061	258.1	0.013	0.0072	147.81	0.052	0.0094
6	D6S2522	6QTEL54	170680261	170838336	197.49			259.42			153.03
7	D7S2477	AFMb035xb9	257304	162221	0	0.092	0.0093	0	0.041	0.0124	0	0.15	0.0213
7	D7S1819	GATA24F03	4459565	4493039	9.31	0.108	0.0085	4.1	0.152	0.0158	15.52	0.065	0.0096
7	D7S3047	GATA119B03	9441504	9474960	20.31	0.035	0.006	19.81	0.028	0.0098	22.09	0.038	0.0085
7	D7S513	AFM217yc5	11617875	11651346	23.79	0.103	0.0066	22.62	0.141	0.0132	25.84	0.072	0.0078
7	D7S3051	GATA137H02	18251053	18284528	34.28	0.041	0.0032	37.16	0.059	0.0068	33.07	0.024	0.0046
7	D7S1802	GATA41G07	20671829	20705304	38.35	0.082	0.0045	43.06	0.103	0.0086	35.48	0.063	0.0061
7	D7S1808	GGAA3F06	28004248	28037580	46.59	0.082	0.0046	53.54	0.103	0.009	41.79	0.062	0.0064
7	D7S817	GATA13G11	32102921	32136396	54.81	0.089	0.005	64.03	0.128	0.0107	47.99	0.058	0.0057
7	D7S2846	GATA31A10	38101384	38134800	63.85	0.124	0.0062	77.09	0.189	0.0153	53.78	0.07	0.0068
7	D7S1818	GATA24D12	49359421	49388875	76.56	0.089	0.0052	96.99	0.157	0.0131	60.83	0.031	0.0046
7	D7S3046	GATA118G10	68190258	68552322	85.52	0.086	0.0046	113.25	0.128	0.0101	63.98	0.049	0.0048
7	D7S2204	GATA73D10	77964859	78126923	94.24	0.072	0.0039	126.34	0.081	0.0074	68.86	0.063	0.006
7	D7S820	GATA3F01	83627328	83789383	101.45	0.09	0.0045	134.47	0.104	0.0082	75.18	0.077	0.0065
7	D7S821	GATA5D08	95895452	96057507	110.53	0.072	0.0045	145.07	0.104	0.0093	82.95	0.044	0.0051
7	D7S1799	GATA23F05	103982240	104195004	117.81	0.156	0.0074	155.64	0.2	0.0158	87.39	0.119	0.0089
7	D7S3061	GGAA6D03	123076475	123289192	133.89	0.1	0.0051	176.85	0.149	0.0112	99.5	0.056	0.0056
7	D7S1804	GATA43C11	131930166	132279626	143.99	0.103	0.0051	192.17	0.152	0.0109	105.16	0.06	0.0055
7	D7S1824	GATA32C12	139659040	140012565	154.39	0.05	0.0039	207.91	0.064	0.0071	111.19	0.035	0.0055
7	NA	GATA104	143354599	143723666	159.42	0.002	0.001	214.37	0.008	0.0033	114.68	0	0.0004
7	D7S2195	GATA112F07	143481317	143850384	159.6	0.124	0.0069	215.17	0.159	0.0134	114.69	0.087	0.0085
7	D7S3070	GATA189C06	151198047	151567114	172.25	0.112	0.0054	231.66	0.095	0.0081	123.52	0.127	0.009
7	D7S3058	GATA30D09	154198790	154567829	183.63	0.072	0.0042	241.31	0.054	0.0058	136.47	0.09	0.008
7	D7S559	Mfd265	156165886	156472993	190.91			246.71			145.55
8	D8S264	AFM143xd8	2117752	2130333	0	0.034	0.0068	0	0.014	0.0065	0	0.066	0.0162
8	D8S262	AFM127xh2	3664442	3677034	3.38	0.095	0.0098	1.43	0.059	0.0122	6.64	0.119	0.0187
8	D8S277	AFM198wd2	6504133	6516713	13.01	0.049	0.0065	7.4	0.068	0.0118	18.74	0.038	0.0088
8	D8S503	AFM193xh4	9270580	9233163	17.91	0.011	0.0031	14.21	0.017	0.0056	22.57	0	0.0005
8	D8S1130	GATA25C10	11871345	11833936	19.05	0.051	0.0049	15.87	0.068	0.0083	22.58	0.04	0.0061
8	D8S1106	GATA23D06	12880323	12835952	24.21	0	0.0004	22.67	0	0.0006	26.56	0	0.0005
8	NA	GATA151F02	13296849	13252478	24.22	0.082	0.0073	22.68	0.104	0.0141	26.57	0.073	0.0098
8	D8S261	AFM123xg5	17870483	17826203	32.5	0	0.0005	33.26	0.009	0.0052	33.91	0	0.0005
8	D8S1145	GATA72C10	18396813	18352533	32.52	0.077	0.0086	34.11	0.105	0.0168	33.92	0.059	0.0094
8	D8S560	AFMa127ye5	21646300	21601969	40.32	0.018	0.0044	44.73	0.022	0.0082	39.83	0.014	0.0048
8	D8S136	cos140D4	22489340	22433395	42.14	0.059	0.0077	46.94	0.102	0.0183	41.18	0.043	0.0083
8	D8S1048	UT7129	26867735	26811818	48.02	0.077	0.0058	57.24	0.109	0.0123	45.51	0.042	0.0063
8	D8S1477	GGAA20C10	32186709	32067167	55.74	0.107	0.0051	68.26	0.186	0.0133	49.67	0.041	0.0046
8	D8S1110	GATA8G10	53343525	53180972	66.6	0.053	0.0034	87.81	0.096	0.0076	53.81	0.015	0.0029
8	D8S1113	GGAA8G07	59870763	59708209	71.93	0.054	0.0036	97.5	0.082	0.0075	55.3	0.029	0.004
8	D8S1136	GATA41A01	66230638	66068084	77.32	0.099	0.0054	105.78	0.159	0.0127	58.18	0.048	0.0052
8	D8S2324	GATA14E09	74416883	74254329	87.35	0.073	0.0049	122.27	0.112	0.0106	63.01	0.041	0.0056
8	D8S1119	ATA19G07	87241136	87172020	94.72	0.029	0.0044	133.71	0.049	0.0107	67.15	0.017	0.0049
8	D20S201	GATA8B01	92092306	92023130	97.57	0.079	0.0056	138.58	0.119	0.0123	68.81	0.047	0.0065
8	NA	GAAT1A4	99258954	99189778	105.52	0.088	0.0049	150.66	0.147	0.0118	73.48	0.037	0.0045
8	D8S1132	GATA26E03	107398048	107328872	114.43	0.064	0.0041	165.84	0.073	0.0073	77.16	0.053	0.0057
8	D8S592	GATA6B02	118525332	118456151	120.84	0.108	0.0055	173.23	0.13	0.01	82.51	0.089	0.0076
8	D8S1179	GATA7G07	125976261	125907080	131.86	0.062	0.0043	186.52	0.084	0.0077	91.5	0.039	0.0053
8	D8S1128	GATA21C12	128664330	128595148	138.08	0.13	0.0087	195.04	0.162	0.0163	95.43	0.098	0.0087
8	D8S256	AFM073yb7	134513542	134444360	151.36	0.053	0.0084	211.82	0.076	0.018	105.34	0.031	0.0096
8	D8S1108	GATA50D10	136360837	136291655	156.67	0.145	0.011	219.52	0.12	0.0166	108.48	0.163	0.0207
8	D8S373	UT721	144296507	144225132	171.55			231.79			125.42
9	D9S1779	AFM026tg9	506800	516800	0	0.08	0.0095	0	0.039	0.0119	0	0.126	0.0223
9	D9S1871	AFM345ta9	3849269	3859269	8.11	0.046	0.0067	3.89	0.039	0.01	12.87	0.054	0.0135
9	D9S2169	GATA62F03	5190409	5200389	12.71	0.1	0.0064	7.8	0.106	0.0111	18.3	0.099	0.0104
9	NA	GATA187D09	10220368	10230368	22.8	0.141	0.0076	18.51	0.158	0.013	28.32	0.127	0.0105
9	D9S925	GATA27A11	18279058	18289058	37.28	0.106	0.0056	34.86	0.139	0.011	41.35	0.076	0.0064
9	D9S1121	GATA87E02	25393090	25403090	48.01	0.074	0.0045	49.17	0.121	0.0098	48.97	0.036	0.0045
9	D9S1118	GATA71E08	31915342	31925342	55.42	0.097	0.0045	61.49	0.19	0.0138	52.53	0.025	0.0037
9	D9S301	GATA7D12	72992540	73802720	65.24	0.082	0.0041	81.48	0.127	0.0094	54.98	0.045	0.0047
9	D9S1122	GATA89A11	78878447	79688627	73.52	0.049	0.0037	94.46	0.071	0.0068	59.53	0.028	0.0043
9	D9S922	GATA21F05	82158167	82968347	78.45	0.062	0.0044	101.65	0.088	0.0094	62.37	0.042	0.0061
9	D9S1120	GATA81C04	87281533	88091713	84.68	0.16	0.008	110.52	0.219	0.0209	66.6	0.117	0.0101
9	D9S910	ATA18A07	100663562	101623741	101.25	0.044	0.0037	133.96	0.043	0.0062	78.48	0.046	0.0055
9	D9S938	GGAA22E01	105023890	105984069	105.62	0.108	0.0059	138.24	0.143	0.0123	83.05	0.074	0.0078
9	D9S930	GATA48D07	114276033	115236212	116.64	0.096	0.0058	152.97	0.108	0.0095	90.54	0.085	0.0082
9	D9S934	GATA64G07	120135575	121095754	126.33	0.091	0.0053	163.97	0.118	0.01	99.12	0.065	0.0062
9	D9S1825	AFMb029xg1	126927953	127888132	135.56	0.153	0.0077	175.98	0.195	0.0141	105.69	0.111	0.0086
9	D9S2157	ATA59H06	135025310	136035489	151.34	0.165	0.0085	196.61	0.119	0.0106	117	0.207	0.0178
9	D9S1838	AFMb303zg9	139756537	140636716	168.48			208.76			139.04
10	D10S1435	GATA88F09	2233272	2243272	0	0.126	0.0072	0	0.081	0.0095	0	0.167	0.0138
10	D10S189	AFM063xf4	6762031	6721910	12.82	0.078	0.0053	8.18	0.093	0.0091	17.33	0.066	0.0076
10	D10S1412	ATA31G11	9303788	9263782	20.68	0.065	0.004	17.62	0.073	0.0069	23.98	0.058	0.0064
10	D10S1430	GATA84C01	12776995	12736989	27.24	0.126	0.0067	24.92	0.168	0.0139	29.82	0.09	0.0074
10	D10S1423	GATA70E11	19477909	19437903	40.06	0.118	0.0062	42.43	0.207	0.0189	38.9	0.053	0.0058
10	D10S1426	GATA73E11	30535790	30495784	52.11	0.05	0.0039	64.5	0.102	0.0101	44.21	0.009	0.0024
10	D10S1208	ATA5A04	35297638	35257632	57.12	0.113	0.0056	74.86	0.224	0.0198	45.09	0.031	0.004
10	D10S1221	ATA21A03	57199897	57529891	68.58	0.058	0.0037	98.97	0.075	0.007	48.18	0.04	0.0045
10	D10S1225	ATA24F10	64425051	64755045	74.38	0.044	0.0033	106.48	0.052	0.0055	52.23	0.035	0.0043
10	NA	GATA121A08	70182555	70512549	78.8	0.081	0.0049	111.74	0.122	0.0094	55.74	0.042	0.0052
10	D10S1432	GATA87G01	74329402	74659396	86.97	0.063	0.0047	124.19	0.063	0.0072	59.9	0.068	0.0069
10	D10S2327	GGAT1A4	80382055	80712049	93.25	0.131	0.006	130.52	0.17	0.0121	66.79	0.092	0.0077
10	D10S2470	GATA115E01	92354576	92364596	106.63	0.048	0.0033	148.23	0.069	0.0059	76.04	0.029	0.0039
10	D10S677	GGAA2F11	95954428	95964438	111.4	0.077	0.0042	155.13	0.115	0.0088	78.92	0.041	0.0044
10	D10S1239	GATA64A09	103186343	103196353	119.16	0.119	0.0077	166.86	0.18	0.0196	83.03	0.082	0.0089
10	NA	ATA103C06	NA	-	131.32	0	0.0003	185.66	0	0.0005	91.31	0	0.0004
10	D10S1237	GATA48G07	116109983	116119993	131.33	0.034	0.0058	185.67	0.054	0.0138	91.32	0.019	0.0057
10	D10S1425	GATA71C09	119330145	119340155	134.76	0.081	0.0064	191.08	0.131	0.0154	93.21	0.053	0.0075
10	D10S1230	ATA29C03	122732682	122742692	142.95	0.05	0.0044	204.45	0.069	0.0082	98.54	0.034	0.0054
10	D10S1213	GGAA5D10	125396627	125406637	147.96	0.091	0.0083	211.39	0.093	0.0143	101.91	0.085	0.012
10	D10S1222	ATA22D02	129150739	129260749	157.17	0.08	0.0063	220.76	0.093	0.011	110.49	0.067	0.0088
10	D10S1248	GGAA23C05	130982451	131092461	165.25	0.101	0.0065	230.18	0.06	0.0078	117.18	0.138	0.0124
10	D10S212	AFM198zb4	134299591	134449578	175.48			236.16			131.39
11	D11S1984	GGAA17G05	1523386	1566810	0	0.087	0.0051	0	0.082	0.0074	0	0.089	0.0077
11	D11S2362	ATA33B03	4868745	4912169	8.8	0.096	0.0054	8.26	0.078	0.0073	9.04	0.114	0.0095
11	D11S1999	GATA23F06	10676565	10719989	18.48	0.111	0.0055	16.15	0.134	0.0102	20.68	0.09	0.0083
11	D11S1981	GATA48E02	17042780	17086204	29.79	0.148	0.0076	29.83	0.21	0.0171	29.75	0.094	0.0084
11	NA	ATA34E08	25893560	25936984	44.99	0.089	0.0054	52.17	0.097	0.0089	39.3	0.084	0.0077
11	D11S1392	GATA6B09	34596653	34640077	54.03	0.082	0.0046	61.94	0.135	0.0113	47.82	0.044	0.0054
11	D11S1993	ATA1B07	43566673	43610097	62.29	0.048	0.0048	75.8	0.092	0.0116	52.2	0.01	0.0036
11	D11S4459	ATA9B04	56271095	56514519	67.15	0.006	0.0023	85.12	0.009	0.0054	53.19	0.003	0.0021
11	D11S2365	GATA63F09	55962369	56205793	67.71	0.015	0.0029	86.06	0.026	0.0065	53.49	0.006	0.0026
11	D11S2363	GATA12F04	58992692	59236116	69.21	0.012	0.0026	88.67	0.009	0.0037	54.04	0.015	0.0038
11	D11S2006	GATA46A12	59478464	59721888	70.45	0.129	0.0088	89.59	0.232	0.0316	55.56	0.053	0.0081
11	D11S2371	GATA90D07	73182779	73505131	83.66	0.071	0.005	114.66	0.105	0.0106	60.88	0.046	0.006
11	D11S2002	GATA30G01	79643051	79965403	90.85	0.195	0.0092	125.36	0.265	0.0267	65.48	0.141	0.0108
11	D11S2000	GATA28D01	105063951	105558741	111.46	0.059	0.0036	154.93	0.076	0.0067	79.97	0.042	0.0044
11	D11S1986	GGAA7G08	110728815	111223605	117.34	0.091	0.0052	162.59	0.134	0.0112	84.17	0.051	0.006
11	D11S1998	GATA23E06	117202970	117697760	126.58	0.129	0.007	176.34	0.195	0.0171	89.25	0.075	0.007
11	D11S4464	GATA64D03	123131837	123626627	139.78	0.107	0.0068	196.87	0.096	0.0091	96.83	0.112	0.0102
11	D11S912	AFM157xh6	128129307	128624093	150.64	0.042	0.0074	206.61	0.054	0.0122	108.17	0.025	0.0088
11	D11S4463	GATA117D01	130377449	130872239	154.87	0.056	0.0057	212.06	0.031	0.0072	110.71	0.081	0.0117
11	D11S1304	UT2095	132091401	132586191	160.48	0.04	0.0064	215.2	0.027	0.0078	118.9	0.053	0.0117
11	D11S969	AFM205vf10	132740062	133234852	164.5	0.014	0.007	217.87	0	0.0008	124.22	0.04	0.0194
11	D11S968	AFM109xc3	133323667	133818451	165.89			217.88			128.27
12	D12S372	GATA4H03	3457623	3587362	0	0.123	0.007	0	0.084	0.0081	0	0.16	0.0139
12	NA	GATA49D12	8048872	8157605	12.5	0.079	0.0049	8.43	0.101	0.009	16.58	0.057	0.0066
12	D12S391	GATA11H08	12341197	12449930	20.48	0.035	0.0047	18.62	0.054	0.0104	22.34	0.025	0.0061
12	D12S269	MFD259	13497722	13606455	24	0.053	0.0046	24.08	0.06	0.0084	24.79	0.046	0.0067
12	D12S373	GATA6C01	16906265	17014998	29.35	0.121	0.0061	30.09	0.191	0.0156	29.42	0.067	0.0063
12	D12S1042	ATA27A06	27538639	27647372	41.66	0.081	0.0044	50.18	0.161	0.0129	36.19	0.019	0.0033
12	D12S1301	GATA91H06	42348911	44062644	49.83	0.07	0.0051	66.86	0.114	0.0127	38.09	0.034	0.0053
12	D12S297	UT5029	50899321	52613054	56.9	0.025	0.0042	78.43	0.063	0.0135	41.47	0.002	0.0015
12	D12S398	GGAT2G06	51483354	53197087	59.44	0.131	0.0074	84.78	0.168	0.016	41.62	0.099	0.0086
12	D12S1294	GATA73H09	66220450	67934183	72.83	0.025	0.003	102.22	0.028	0.0051	51.63	0.021	0.0038
12	D12S375	GATA3F02	67231021	68944754	75.29	0.05	0.0042	105.06	0.069	0.0074	53.7	0.033	0.0052
12	D12S1052	GATA26D02	73895728	75609461	80.35	0.126	0.0065	111.97	0.143	0.0117	57.05	0.109	0.0083
12	D12S1064	GATA63D12	89347430	90823299	93.18	0.11	0.0058	126.65	0.153	0.0124	68.15	0.072	0.0069
12	D12S1300	GATA85A04	97025074	98500943	104.39	0.054	0.0039	142.46	0.074	0.0076	75.44	0.034	0.0049
12	NA	PAH	101807288	103283157	109.81	0.145	0.0069	149.89	0.221	0.019	78.8	0.079	0.0068
12	D12S2070	ATA25F09	114567092	116082709	124.77	0.088	0.0052	173.6	0.125	0.0103	86.8	0.052	0.0063
12	D12S395	GATA4H01	118672849	120188466	133.66	0.125	0.0066	186.35	0.126	0.0102	92.02	0.125	0.0104
12	D12S2078	GATA32F05	126527093	127961140	146.38	0.124	0.0065	199.24	0.131	0.0102	104.83	0.115	0.0099
12	D12S1045	ATA29A06	128963691	130397738	159.05	0.056	0.0045	212.66	0.049	0.007	116.51	0.062	0.0075
12	D12S392	GATA13D05	129793218	131227265	164.69	0.034	0.0066	217.56	0.01	0.0071	122.69	0.06	0.0157
12	D12S1638	AFMb002vd5	131828792	133318719	168.09			218.54			128.72
13	D13S787	GATA23C03	23278738	24380738	0	0.175	0.0125	0	0.177	0.0225	0	0.168	0.0225
13	NA	ATA5A09	29970681	31072681	18.25	0.054	0.0057	18.45	0.059	0.0091	17.51	0.05	0.0084
13	D13S1493	GGAA29H03	32906926	34008926	23.68	0.062	0.0042	24.4	0.063	0.007	22.5	0.063	0.0064
13	D13S894	GATA86H01	37636509	38738509	29.94	0.053	0.0053	30.74	0.07	0.0099	28.84	0.044	0.0072
13	D13S325	GATA6B07	42071351	43173351	35.27	0.109	0.0072	37.81	0.157	0.0163	33.22	0.076	0.0086
13	D13S788	GATA29A09	50790628	51892627	46.31	0.047	0.0071	54.03	0.037	0.0165	40.9	0.035	0.0081
13	D13S1807	GATA11C08	54004097	55106096	50.99	0.102	0.0079	57.74	0.221	0.0293	44.41	0.045	0.0076
13	D13S800	GATA64F08	72772693	73874692	61.33	0.087	0.0052	81.43	0.123	0.0116	48.96	0.054	0.0061
13	D13S317	GATA7G10	81620060	82722059	70.12	0.121	0.0063	93.98	0.16	0.0135	54.36	0.085	0.0076
13	D13S793	GATA43H03	96749844	97951762	82.44	0.079	0.0054	110.52	0.108	0.0101	62.89	0.052	0.0059
13	D13S779	ATA26D07	100301956	101503955	90.36	0.156	0.008	121.49	0.208	0.0197	68.14	0.109	0.0097
13	D13S796	GATA51B02	106686966	107888965	106.54	0.074	0.0058	143.6	0.069	0.0088	79.26	0.076	0.0093
13	D13S895	GGAA22G01	108386267	109588266	113.97	0.1	0.0066	150.52	0.073	0.0099	86.91	0.123	0.014
13	D13S285	AFM309va9	111843434	112795432	124.13			157.87			99.46
14	D14S742	GATA74E02	21270815	22200975	0	0.126	0.0077	0	0.139	0.0134	0	0.111	0.011
14	D14S1280	GATA31B09	25725631	26655791	12.91	0.028	0.0031	14.29	0.028	0.0056	11.28	0.03	0.0049
14	D14S608	GATA43H01	27919195	28849444	15.73	0.12	0.0064	17.05	0.142	0.011	14.29	0.098	0.0084
14	D14S599	ATA29G03	33723548	34653797	27.96	0.051	0.0044	31.61	0.04	0.0062	24.18	0.064	0.0079
14	D14S306	GATA4B04	37397834	38328083	33.05	0.129	0.0076	35.64	0.149	0.0125	30.63	0.107	0.0095
14	D14S587	GGAA10C09	53436576	54366826	46.2	0.073	0.0047	50.95	0.103	0.0099	41.49	0.045	0.0055
14	D14S592	ATA19H08	60466609	61396856	53.58	0.077	0.0049	61.41	0.121	0.0109	45.95	0.042	0.0054
14	D14S588	GGAA4A12	69290039	70220286	61.3	0.087	0.0061	73.79	0.133	0.0128	50.19	0.047	0.0063
14	D14S53	Mfd190	75992117	76922364	70.13	0.064	0.0054	87.41	0.075	0.0088	54.87	0.055	0.0071
14	D14S606	GATA30A03	81323693	82253940	76.53	0.079	0.0046	94.93	0.084	0.0078	60.39	0.073	0.0066
14	NA	GATA193A07	88526586	89456833	84.54	0.068	0.004	103.45	0.094	0.0077	67.71	0.043	0.0049
14	D14S617	GGAA21G11	91272543	92202790	91.35	0.081	0.0046	112.93	0.112	0.0089	72.02	0.051	0.0055
14	D14S1434	GATA168F06	94378110	95308357	99.51	0.137	0.0078	124.32	0.16	0.0143	77.16	0.111	0.0097
14	D14S1426	GATA136B01	99689318	100619565	113.61	0.111	0.0092	140.91	0.09	0.0131	88.48	0.128	0.0173
14	D14S1007	AFMb002zf1	105049023	105977978	124.89			150.01			101.57
15	D15S128	AFM273yf9	22681893	25130800	0	0.066	0.0101	0	0.092	0.0187	0	0.041	0.0142
15	D15S822	GATA88H02	24973428	27390682	6.67	0.079	0.0049	9.25	0.082	0.0086	4.11	0.077	0.0072
15	D15S165	AFM248vc5	29047915	31260619	14.62	0.085	0.0061	17.5	0.101	0.0109	11.85	0.075	0.0089
15	ACTC	ACTC	32870697	35083405	23.2	0.054	0.0068	27.74	0.065	0.0114	19.38	0.041	0.0095
15	NA	GATA50C03	34780495	36993203	28.57	0.09	0.007	34.23	0.091	0.0107	23.45	0.1	0.012
15	D15S659	GATA63A03	44161300	46374008	37.69	0.134	0.0064	43.4	0.178	0.0131	33.59	0.095	0.0079
15	D15S643	GATA50G06	57501115	59713823	51.47	0.078	0.0044	61.99	0.116	0.0097	43.23	0.044	0.0052
15	D15S1507	GATA151F03	63127063	65340010	59.36	0.106	0.0058	73.77	0.171	0.0149	47.6	0.052	0.0056
15	D15S818	GATA85D02	72017620	74230567	70.1	0.122	0.0066	91.53	0.159	0.0163	52.81	0.093	0.0089
15	D15S655	ATA28G05	85777069	87976065	82.53	0.096	0.006	107.95	0.146	0.0139	62.19	0.056	0.0064
15	D15S652	ATA24A08	90318371	92517367	92.27	0.094	0.0054	122.93	0.134	0.0109	67.79	0.06	0.0064
15	D15S816	GATA73F01	92820788	95019784	101.75	0.075	0.0056	136.69	0.07	0.0074	73.84	0.076	0.0081
15	D15S657	GATA22F01	94505852	96704848	109.28	0.062	0.0079	143.77	0.057	0.0094	81.51	0.069	0.0146
15	D15S1515	GATA197B10	96134658	98333654	115.52	0.113	0.008	149.51	0.031	0.0061	88.43	0.203	0.0201
15	D15S642	GATA27A03	100152332	102334809	127.04			152.56			109.95
16	D16S3401	16PTEL06	171931	231930	0	0.144	0.0113	0	0.08	0.0121	0	0.213	0.0256
16	D16S2616	ATA41E04	6212628	6272627	14.79	0.148	0.0081	8.02	0.154	0.0121	22.79	0.14	0.0114
16	D16S748	ATA3A07	12046946	12139445	30.08	0.068	0.0047	23.88	0.073	0.0078	37.15	0.066	0.007
16	D16S764	GATA42E11	18160778	18253277	36.94	0.103	0.0054	31.21	0.131	0.0111	43.74	0.078	0.0064
16	D16S403	AFM049xd2	22945152	23037651	47.43	0.076	0.0041	44.66	0.128	0.0097	51.58	0.033	0.0039
16	D16S769	GATA71H05	26066263	26158762	55.08	0.061	0.0037	57.78	0.113	0.0088	54.85	0.016	0.0028
16	D16S753	GGAA3G05	31181005	31273504	61.19	0.047	0.0032	69.23	0.087	0.007	56.49	0.013	0.0024
16	D16S3396	ATA55A11	49749858	51192357	65.93	0.068	0.004	77.99	0.128	0.01	57.74	0.018	0.0029
16	D16S3253	GATA22F09	53344121	54786620	72.72	0.117	0.0062	91.1	0.208	0.019	59.49	0.045	0.0053
16	NA	GATA138C05	60670978	-	84.66	0	0.0003	113.18	0	0.0005	63.96	0	0.0003
16	NA	GATA67G11	60670959	62113458	84.67	0.072	0.0054	113.19	0.085	0.0093	63.97	0.06	0.0064
16	D16S2624	GATA81D12	70292632	71735131	91.87	0.112	0.0062	121.74	0.116	0.0099	69.97	0.105	0.0092
16	D16S516	AFM350vd1	77681656	79124155	103.24	0.102	0.0072	133.56	0.133	0.0131	80.57	0.089	0.0095
16	D16S422	AFM249xc5	81468930	82911364	113.56	0.028	0.0047	147.22	0.015	0.0056	89.53	0.031	0.0071
16	D16S402	AFM031xa5	81851181	83293680	116.36	0.12	0.0074	148.73	0.142	0.0129	92.58	0.102	0.0093
16	D16S539	GATA11C06	84943758	86386257	128.54	0.049	0.0038	163.31	0.035	0.0054	102.94	0.062	0.0074
16	D16S2621	GATA71F09	86530906	87973405	133.5			166.85			109.17
17	D17S1308	GTAT1A05	569917	623167	0	0.076	0.0074	0	0.014	0.0051	0	0.165	0.0193
17	D17S1298	GAAT2C03	3613299	3666550	7.66	0.212	0.0149	1.35	0.213	0.0246	17.15	0.194	0.019
17	D17S974	GATA8C04	10459436	10518711	30.23	0.007	0.0019	24.06	0.006	0.0028	37.66	0.008	0.0033
17	D17S1303	GATA64B04	10800103	10859378	30.9	0.079	0.0057	24.7	0.094	0.0107	38.47	0.068	0.0076
17	NA	ATA78D02	13057510	13116785	38.84	0.097	0.0056	34.26	0.147	0.0126	45.26	0.054	0.0056
17	D17S2196	GATA185H04	17205207	17264482	48.62	0.046	0.0032	49.42	0.087	0.0078	50.64	0.01	0.0026
17	D17S1294	GGAA9D03	25406301	28382175	53.18	0.065	0.0045	58.2	0.117	0.0115	51.64	0.024	0.0038
17	D17S1293	GGAA7D11	29584279	32560166	59.7	0.104	0.0063	70.15	0.184	0.0185	54.04	0.045	0.0051
17	D17S1299	GATA25A04	36247937	38994411	70.22	0.048	0.0041	89.45	0.067	0.0082	58.54	0.033	0.0049
17	D17S2180	ATC6A06	44028109	46673110	75.06	0.138	0.0067	96.21	0.217	0.0176	61.86	0.072	0.0068
17	D17S1290	GATA49C09	53686448	56331449	89.23	0.106	0.0057	119.47	0.138	0.0115	69.14	0.076	0.0066
17	D17S2193	ATA43A10	64059357	66547762	99.94	0.15	0.0091	133.67	0.209	0.0197	76.84	0.099	0.0096
17	D17S1301	GATA28D11	70192530	72680935	115.45	0.095	0.0076	155.92	0.095	0.012	86.92	0.095	0.012
17	D17S2195	ATA58A02	73403925	75892330	125.1	0.075	0.007	165.54	0.056	0.0097	96.52	0.094	0.0128
17	D17S784	AFM044xg3	75416863	77802268	132.63	0.061	0.0063	171.11	0.031	0.0058	106.03	0.092	0.0111
17	D17S928	AFM217yd10	77846169	80252880	138.75			174.2			115.28
18	NA	GATA178F11	2113098	2123098	0	0.039	0.0038	0	0.02	0.0042	0	0.058	0.0072
18	D18S481	AFM321xc9	3056258	3066179	3.88	0.014	0.0032	2.04	0.008	0.0035	5.81	0.024	0.0061
18	D18S1370	ATA45G06	3147651	3157651	5.28	0.083	0.0073	2.86	0.076	0.011	8.16	0.087	0.0112
18	D18S976	GATA88A12	5238944	5248944	13.64	0.006	0.0022	10.51	0.008	0.0044	16.9	0.005	0.003
18	D18S1376	GATA185C06	5327457	5337457	14.21	0.117	0.0082	11.34	0.131	0.0148	17.39	0.102	0.0112
18	D18S843	ACT1A01	8603770	8613770	26.08	0.095	0.0053	24.77	0.147	0.0128	27.7	0.053	0.006
18	D18S542	GATA11A06	11482759	11492759	35.73	0.125	0.0064	39.89	0.216	0.0199	32.98	0.055	0.0057
18	D18S877	GATA64H04	24979188	26725190	48.47	0.087	0.005	62.96	0.15	0.013	38.5	0.038	0.0048
18	D18S535	GATA13	36402787	38148789	57.23	0.123	0.0058	78.41	0.194	0.0147	42.28	0.062	0.006
18	D18S851	GATA6D09	48361419	50107421	69.74	0.04	0.0032	98.92	0.044	0.0056	48.52	0.036	0.0047
18	D18S858	ATA23G05	53048092	54897094	73.75	0.072	0.0045	103.32	0.101	0.0081	52.16	0.046	0.0051
18	D18S1357	ATA7D07	56970842	58819862	80.98	0.073	0.0042	113.51	0.092	0.0077	56.72	0.057	0.0057
18	D18S1364	GATA7E12	61551140	63400160	88.3	0.091	0.005	122.81	0.127	0.0099	62.39	0.06	0.0059
18	NA	ATA82B02	67064498	68913518	97.48	0.117	0.0064	135.82	0.134	0.0111	68.39	0.1	0.0081
18	D18S1371	GATA177C03	71239736	73110748	109.41	0.037	0.0043	149.6	0.023	0.005	78.52	0.048	0.0076
18	D18S844	ATA1H06	72483672	74354684	113.06	0.082	0.0127	151.9	0.054	0.0154	83.34	0.116	0.0251
18	D18S1390	18QTEL11	75952909	77851921	121.31			157.3			95.14
19	D19S591	GATA44F10	3026853	3075853	0	0.093	0.0063	0	0.076	0.0087	0	0.107	0.0105
19	D19S1034	GATA21G05	6064256	6113256	9.39	0.109	0.0066	7.7	0.159	0.0146	10.84	0.07	0.0079
19	D19S586	GATA23B01	9665797	9804797	20.47	0.089	0.0059	24.16	0.115	0.0113	17.88	0.072	0.007
19	D19S714	GATA66B04	15589231	15728132	29.48	0.123	0.006	35.87	0.228	0.0194	25.17	0.041	0.0048
19	D19S433	GGAA2A03	35108867	30417027	42.06	0.053	0.0038	60.51	0.098	0.0091	29.26	0.015	0.0032
19	D19S245	Mfd235	38789997	34098157	47.34	0.105	0.0072	70.46	0.176	0.0194	30.8	0.049	0.0061
19	D19S178	Mfd139	49097486	44405601	58.03	0.038	0.0054	88.88	0.078	0.0165	35.69	0.023	0.0055
19	D19S559	UT7544	50022063	45330223	61.81	0.108	0.0072	96.77	0.142	0.0159	37.99	0.08	0.0083
19	D19S246	Mfd232	55647457	50955645	72.79	0.134	0.0073	111.34	0.13	0.0103	46.02	0.142	0.0114
19	D19S589	GATA29B01	58498394	53806582	86.55	0.155	0.0086	124.64	0.083	0.0084	60.64	0.23	0.0212
19	D19S254	Mfd238	62358762	57666950	102.57			133.03			85.51
20	D20S103	AFM077xd3	507263	559258	0	0.115	0.0081	0	0.046	0.0071	0	0.189	0.0195
20	D20S482	GATA51D03	4454279	4506279	11.72	0.129	0.0068	4.65	0.133	0.0111	19.84	0.129	0.0114
20	D20S851	AFMa218yb5	8809944	8861944	24.94	0.079	0.0054	18.25	0.103	0.0113	33.05	0.063	0.0074
20	D20S604	GATA81E09	12532311	12584311	32.86	0.048	0.0054	28.65	0.061	0.0111	39.34	0.034	0.0065
20	D20S1143	GATA129B03	15246039	15297993	37.62	0.06	0.006	34.79	0.094	0.0157	42.76	0.031	0.0065
20	D20S470	GGAA7E02	17320490	17372490	43.61	0.062	0.0046	44.25	0.112	0.0123	45.89	0.021	0.0038
20	D20S477	GATA29F06	22360084	22412084	49.79	0.075	0.0046	55.64	0.142	0.0124	48.02	0.02	0.0034
20	D20S478	GATA42A03	36665442	37232028	57.34	0.093	0.0049	70.24	0.153	0.0119	49.98	0.041	0.0046
20	D20S481	GATA47F05	43201695	43768281	66.72	0.169	0.009	86.06	0.222	0.0199	54.12	0.124	0.0091
20	D20S480	GATA45B10	51290614	51857207	84.34	0.134	0.009	109.91	0.15	0.0169	66.74	0.121	0.0138
20	D20S451	UT254	56097935	56664529	98.11	0.026	0.0044	125.34	0.027	0.0071	79.13	0.025	0.0071
20	D20S164	UT1772	56486762	57053356	100.73	0.019	0.0087	128.02	0.022	0.0156	81.63	0.004	0.005
20	D20S171	AFM046xf6	57241425	57808030	102.61			130.26			82.02
21	D21S1432	GATA11C12	16265317	17343446	0	0.093	0.0059	0	0.16	0.0147	0	0.032	0.0057
21	D21S1437	GGAA3C07	20568710	21646839	9.37	0.127	0.0068	16.53	0.185	0.0172	3.15	0.08	0.0083
21	D21S2052	GATA129D11	27740433	28818562	22.33	0.152	0.0078	35.96	0.146	0.0124	11.24	0.16	0.0129
21	D21S1440	ATA27F01	38063497	39141627	38.07	0.066	0.0041	50.96	0.062	0.0064	27.87	0.073	0.0066
21	D21S2055	GATA188F04	40113290	41191420	44.73	0.112	0.0064	57.24	0.115	0.011	35.22	0.108	0.0112
21	D21S1411	UT1355	43033739	44160670	56.11	0.076	0.0063	68.96	0.035	0.0073	46.15	0.113	0.0129
21	D21S1446	GATA70B08	46862013	48037585	63.72			72.47			57.66
22	NA	GATA198B05	16030650	17650650	0	0.004	0.0026	0	0.03	0.0134	0	0	0.0006
22	D22S420	AFM217xf4	16239503	17859476	0.44	0.126	0.0102	3	0.16	0.022	0.01	0.087	0.0125
22	D22S686	GGAA10F06	21398519	23068519	13.31	0.036	0.0045	19.56	0.045	0.0081	8.8	0.028	0.0062
22	D22S345	Mfd313	22818587	24488587	16.9	0.132	0.0073	24.08	0.158	0.0143	11.55	0.11	0.01
22	D22S689	GATA21F03	27186460	28856460	30.47	0.069	0.0048	40.42	0.08	0.0083	22.77	0.058	0.007
22	D22S685	GATA6F05	32925593	34595593	37.43	0.022	0.0026	48.48	0.023	0.0038	28.54	0.021	0.0038
22	D22S683	GATA11B12	34843873	36513927	39.66	0.053	0.0052	50.83	0.087	0.0105	30.59	0.04	0.0059
22	D22S1045	ATA37D06	35866244	37536298	44.98	0	0.0003	59.63	0	0.0005	34.55	0	0.0004
22	D22S445	GGAT3C10	35895844	37565898	44.99	0.138	0.02	59.64	0.2	0.0436	34.56	0.097	0.0261
22	D22S532	UT7136	44501825	46123161	59.14	0.102	0.0104	80.87	0.076	0.0156	44.37	0.121	0.0184
22	D22S1169	AFMb337zh9	47788105	49402101	69.45			88.51			56.72
X	DXS9895	GATA124B04	7387107	7377107				0	0.174	0.0134
X	DXS9902	GATA175D03	15233537	15323616				18.12	0.11	0.0102
X	DXS6795	ATA28C05	23154421	23244500				29.25	0.06	0.0078
X	DXS9896	GATA124E07	29247081	29337160				35.28	0.168	0.0124
X	DXS1068	AFM238yc11	38793171	38908117				52.72	0.09	0.0074
X	DXS6810	GATA69C12	42803634	42918690				61.76	0.037	0.0041
X	NA	GATA144D04	44898394	45013450				65.49	0.105	0.0069
X	DXS7132	GATA72E05	64572061	64655336				76.14	0.083	0.0072
X	DXS6800	GATA31D10	78567066	78680410				84.52	0.12	0.0083
X	DXS6789	GATA31F01	95336070	95449414				96.73	0.083	0.0087
X	DXS9893	ATA31E12	106141353	106254583				105.11	0	0.0004
X	DXS6797	GATA10C11	107367721	107481065				105.12	0.065	0.0061
X	NA	GATA172D05	113061249	113174984				111.61	0.121	0.009
X	NA	GATA165B12	120705649	120877968				123.9	0.144	0.0099
X	DXS1047	AFM150xf10	128903001	129075320				138.76	0.146	0.0093
X	D3S2390	GATA31E08	140061921	140234255				153.78	0.105	0.0077
X	DXS7127	GATA100G03	142768992	142941125				164.43	0.084	0.0119
X	DXS998	AFM224zg11	146415599	146607898				172.91
