# Supplementary material for: Enhanced genetic maps from family-based disease studies: population-specific comparisons
Source: BMC Med Genet. 2011 Jan 19;12:15. doi: 10.1186/1471-2350-12-15 (PMC3037840; doi:10.1186/1471-2350-12-15)
Supplement: Additional file 2 — Enhanced linkage maps for the Chinese population. Detailed enhanced linkage map in the Chinese population. [file 1471-2350-12-15-S2.XLS]

## Sheet: Chinese-maps.out2
Additional File 2: Enhanced genetic maps for the Chinese population (Kosambi cM)
Chromo-some	D-Name	Primer name	Build 36.3 physical position	Build 37.2 physical position	Sex-averaged map(cM)	Recombination rate (ϴ) averaged	Female map (cM)	Recombination rate (ϴ) female	Male map (cM)	Recombination rate (ϴ) male
1	D1S468	AFM280we5	3574865	3584957	0	0.108	0	0.118	0	0.096
1	D1S1612	GGAA3A07	8040572	8117985	10.97	0.095	11.99	0.115	9.73	0.078
1	D1S1597	GATA27E01	13656774	13784187	20.6	0.085	23.74	0.124	17.58	0.049
1	D1S3669	GATA29A05	17656255	17783668	29.16	0.04	36.43	0.057	22.53	0.026
1	D1S552	GGAT2A07	19139553	19266966	33.21	0.031	42.17	0.035	25.12	0.029
1	D1S3720	ATA47D07	20784515	20911928	36.28	0.128	45.66	0.178	28.04	0.094
1	D1S1622	ATA20F08	30083541	30310954	49.32	0.069	64.28	0.087	37.55	0.063
1	NA	ATA79C10	34325717	34553130	56.29	0.079	73.04	0.12	43.88	0.05
1	D1S3721	GATA129H04	41499079	41726492	64.28	0.049	85.29	0.064	48.89	0.037
1	D1S2134	GATA72H07	48053855	48281268	69.17	0.11	91.71	0.149	52.59	0.089
1	D1S1596	GATA26G09	59502945	59730233	80.3	0.027	107.11	0.002	61.55	0.039
1	D1S3728	GATA165C03	60444457	60671863	82.98	0.135	107.26	0.169	65.49	0.111
1	D1S1665	GATA61A06	74001979	74229391	96.77	0.068	124.87	0.092	76.78	0.047
1	D1S1728	GATA109	81771134	81998597	103.6	0.01	134.14	0.011	81.52	0.009
1	D1S551	GATA6A05	82667884	82895296	104.57	0.1	135.25	0.144	82.37	0.066
1	D1S1588	ATA2E04	91986839	92214251	114.67	0.066	150.01	0.041	89	0.086
1	NA	GATA124C08	98457889	98685301	121.32	0.055	154.16	0.071	97.68	0.046
1	D1S1631	ATA29D04	105462175	105660652	126.83	0	161.29	0	102.31	0
1	NA	GATA133A08	106083035	106281512	126.84	0.004	161.3	0.003	102.32	0.008
1	D1S1627	ATA25E07	106765188	106963665	127.22	0.009	161.58	0.006	103.11	0.014
1	NA	ATA42G12	106877220	107075628	128.14	0.01	162.21	0.01	104.47	0.007
1	D1S3723	GATA176G01	107456199	107654572	129.15	0.125	163.25	0.214	105.15	0.056
1	D1S534	GATA12A07	119479787	119678264	141.94	0.11	186.1	0.139	110.77	0.09
1	D1S1653	GATA43A04	156199398	157932774	153.15	0.082	200.4	0.104	119.91	0.067
1	D1S1679	GGAA5F09	160628539	162361915	161.46	0.02	210.91	0.031	126.65	0.011
1	D1S1677	GGAA22G10	161826325	163559701	163.46	0.155	214.01	0.197	127.73	0.124
1	D1S1589	ATA4E02	172527725	174261102	179.49	0.11	234.85	0.116	140.35	0.11
1	D1S518	GATA7C01	185816911	187550288	190.7	0.051	246.66	0.049	151.48	0.056
1	D1S1660	GATA48B01	196877970	198611347	195.85	0.079	251.58	0.138	157.05	0.033
1	D1S1678	GGAA23C07	201798348	203531725	203.85	0.08	265.76	0.12	160.3	0.052
1	NA	GATA124F08	207035497	208968951	211.96	0.075	278	0.104	165.56	0.053
1	D1S2141	GATA87F04	213261923	215195300	219.47	0.056	288.51	0.075	170.84	0.04
1	D1S549	GATA4H09	217710273	219643650	225.06	0.105	296.09	0.154	174.83	0.066
1	D1S3462	ATA29C07	230017139	231950516	235.68	0.087	312.04	0.119	181.44	0.06
1	D1S235	AFM203yg9	233960402	235893766	244.46	0.106	324.21	0.145	187.46	0.076
1	D1S1594	GATA22D12	238846623	240780000	255.2	0.043	339.18	0.047	195.14	0.037
1	D1S547	GATA4A09	239822560	241755937	259.5	0.039	343.94	0.034	198.87	0.046
1	D1S1609	GATA50F11	242132500	244065877	263.39	0.075	347.32	0.049	203.46	0.098
1	D1S2682	AFMa272xc9	246196925	248130302	270.94		352.28		213.38
2	D2S2976	GATA165C07	925557	935557	0	0.025	0	0.026	0	0.053
2	(TPO)	sRA	1472375	1493368	2.52	0.044	2.63	0.019	5.35	0.079
2	D2S1780	GATA72G11	3722984	3745089	6.97	0.111	4.54	0.094	13.27	0.132
2	D2S2952	GATA116B01	7995489	8078038	18.22	0.082	14.04	0.118	26.76	0.054
2	D2S1400	GGAA20G10	11524390	11606939	26.52	0.079	26.09	0.129	32.17	0.044
2	D2S1360	GATA11H10	17355438	17491957	34.49	0.137	39.29	0.176	36.56	0.111
2	D2S405	GATA8F07	29330151	29476647	48.5	0.096	57.67	0.137	47.86	0.063
2	D2S1788	GATA86E02	36113810	36260306	58.22	0.07	71.77	0.101	54.2	0.045
2	D2S1356	ATA4F03	43227025	43373521	65.27	0.096	82.04	0.135	58.68	0.065
2	D2S1352	ATA27D04	50687218	50833714	74.95	0.142	95.92	0.138	65.25	0.143
2	D2S441	GATA8F03	68092502	68238998	89.59	0.056	110.07	0.101	79.94	0.018
2	D2S1394	GATA69E12	72992696	73139188	95.18	0.049	120.31	0.073	81.73	0.03
2	D2S1777	GATA71G04	78373941	78520433	100.12	0.063	127.64	0.087	84.73	0.04
2	D2S1790	GATA88G05	84928800	85075289	106.41	0.06	136.41	0.103	88.73	0.027
2	D2S2972	GATA176C01	101938508	102572076	112.41	0.12	146.82	0.175	91.47	0.083
2	D2S410	GATA4E11	115957399	116240929	124.67	0.104	165.08	0.129	99.8	0.091
2	D2S1328	GATA27A12	125903199	126186729	135.19	0.116	178.27	0.151	108.97	0.091
2	D20S159	UT1307	136172987	136456517	147.01	0.005	193.8	0	118.17	0.009
2	D2S1334	GATA4D07	136172918	136456448	147.47	0.015	193.81	0.01	119.09	0.019
2	D2S442	GATA8H05	136975836	137259366	148.93	0.073	194.8	0.063	120.99	0.085
2	D2S1399	GGAA20G04	147926579	148210109	156.3	0.088	201.09	0.094	129.55	0.082
2	D2S1353	ATA27H09	159267177	159558931	165.22	0.061	210.61	0.065	137.84	0.058
2	D2S1776	GATA71D01	169353457	169645211	171.38	0.134	217.16	0.205	143.64	0.081
2	D2S1391	GATA65C03	184700675	184992430	185.09	0.114	238.95	0.135	151.84	0.106
2	D2S1384	GATA52A04	204935373	205227128	196.67	0.084	252.78	0.12	162.61	0.056
2	D2S2944	GATA30E06	214288152	214579786	205.13	0.061	265	0.1	168.24	0.03
2	D2S434	GATA4G12	218284736	218576491	211.29	0.124	275.11	0.163	171.27	0.091
2	D2S1363	GATA23D03	226737850	227029606	223.99	0.115	292.01	0.134	180.48	0.099
2	D2S427	GATA12H10	231914508	232206264	235.65	0.182	305.76	0.158	190.54	0.21
2	D2S2968	GATA178G09	237743204	238078465	254.73	0.064	322.16	0.03	212.86	0.101
2	D2S125	AFM112yd4	240816799	241168047	261.18	0.033	325.18	0.014	223.1	0.067
2	D2S2986	2QTEL47	242515162	242866489	264.53		326.56		229.86
3	D3S4559	3PTEL25	231559	256559	0	0.079	0	0.053	0	0.123
3	D3S2387	GATA22G12	1011272	1036272	7.92	0.041	5.32	0.02	12.53	0.062
3	D3S3630	AFMb296zf5	2675554	2700554	12.03	0.044	7.33	0.033	18.71	0.057
3	D3S1560	AFM217xd6	4024114	4048990	16.48	0.087	10.62	0.072	24.39	0.099
3	D3S1304	AFM234tf4	6894306	6919270	25.26	0.03	17.89	0.046	34.46	0.015
3	D3S4545	GATA164B08	8559807	8584807	28.23	0.073	22.52	0.09	36	0.059
3	D3S1259	AFM036yb8	12073729	12098729	35.61	0.017	31.65	0.057	41.89	0
3	D3S2403	GGAA4B09	13147403	13172403	37.33	0.086	37.34	0.104	41.9	0.067
3	D3S3038	GATA73D01	21924508	21949504	46	0.144	47.85	0.246	48.6	0.076
3	D3S2432	GATA27C08	32140243	32165239	60.77	0.031	74.77	0.036	56.22	0.028
3	D3S1768	GATA8B05	34599409	34624405	63.88	0.101	78.35	0.116	59.02	0.095
3	D3S2409	ATA10H11	49393088	49418083	74.15	0.068	90.14	0.073	68.63	0.068
3	D3S1766	GATA6F06	58956715	58981675	80.95	0.11	97.44	0.162	75.45	0.076
3	D3S4542	GATA148E04	64467631	64492591	92.09	0	114.23	0	83.14	0.04
3	D3S3644	AFMb318yf1	64731323	64756283	92.1	0.136	114.24	0.179	87.13	0.071
3	D3S2406	GGAT2G03	73341071	73258381	106.01	0.007	133.01	0	94.23	0.016
3	D3S3039	GATA7F05	73925018	73842243	106.69	0.076	133.02	0.134	95.81	0.027
3	D3S4529	GATA128C02	85935252	85852473	114.39	0.049	146.78	0.072	98.53	0.031
3	D3S2459	GATA68D03	103657974	102175284	119.26	0.045	154	0.073	101.59	0.018
3	D3S3045	GATA84B12	108472608	106989918	123.79	0.085	161.4	0.086	103.37	0.082
3	D3S2460	GATA68F07	118885068	117402378	132.35	0.011	170.09	0.019	111.66	0.011
3	D3S4523	ATA34G06	122374766	120892062	133.45	0.17	172	0.213	112.76	0.128
3	D3S1764	GATA4A10	140671058	139188368	151.11	0.08	194.7	0.111	125.83	0.058
3	D3S1744	GATA3C02	148575211	147092521	159.18	0.071	205.93	0.122	131.69	0.029
3	D3S1746	GATA8F01	153212431	151729741	166.37	0.087	218.38	0.098	134.6	0.082
3	D3S1763	GATA3H01	168722394	167239700	175.12	0.066	228.35	0.075	142.89	0.059
3	D3S3053	GATA92B06	173233565	171750871	181.8	0.063	235.93	0.096	148.76	0.033
3	D3S2427	GATA22F11	177267495	175784801	188.09	0.139	245.67	0.176	152.11	0.108
3	D3S1262	AFM059xa9	187706175	186223479	202.33	0.073	264.09	0.1	163.07	0.048
3	D3S2398	GATA6G12	190903721	189421027	209.72	0.075	274.27	0.074	167.84	0.079
3	D3S2418	ATA22E01	193799704	192317010	217.23	0.094	281.67	0.055	175.77	0.139
3	D3S1311	AFM254ve1	198502535	197018107	226.73		287.21		190.07
4	D4S3360	4PTEL04	105905	115905	0	0.126	0	0.108	0	0.15
4	D4S2366	GATA22G05	6535686	6484785	12.91	0.136	10.95	0.148	15.5	0.131
4	D4S403	AFM157xg3	13360044	13750904	26.89	0.066	26.18	0.072	28.93	0.067
4	D4S2639	GATA90B10	18454351	18845253	33.51	0.017	33.45	0.019	35.65	0.018
4	NA	GATA70E01	20722670	21113572	35.21	0.092	35.34	0.112	37.44	0.077
4	D4S2397	ATA27C07	26866965	27257867	44.54	0.089	46.76	0.14	45.23	0.049
4	D4S2632	GATA72G09	35380539	35704144	53.51	0.1	61.19	0.182	50.11	0.041
4	D4S1627	GATA7D01	43873570	44178813	63.62	0.089	80.26	0.168	54.17	0.028
4	D4S3248	GATA28F03	59704092	60021497	72.58	0.059	97.71	0.092	56.93	0.033
4	D4S2367	GATA24H01	67965388	68282801	78.48	0.096	106.99	0.139	60.21	0.063
4	D4S3243	GATA10G07	81151398	80932374	88.18	0.062	121.25	0.09	66.51	0.038
4	D4S2361	ATA2A03	85224464	85005440	94.36	0.107	130.32	0.105	70.35	0.113
4	D4S1647	GATA2F11	99653996	99434973	105.26	0.083	141	0.117	81.89	0.054
4	D4S2623	GATA62A12	111109234	110889706	113.67	0.135	152.88	0.206	87.34	0.086
4	D4S2394	ATA26B08	130517283	130297833	127.53	0.101	174.75	0.163	96.05	0.051
4	D4S1644	GATA11E09	141970903	141751453	137.81	0.015	191.71	0.018	101.13	0.017
4	D4S1625	GATA107	143720405	143500955	139.32	0.127	193.46	0.178	102.8	0.086
4	D4S1629	GATA8A05	158556260	158336810	152.32	0.091	212.09	0.155	111.49	0.048
4	D4S2368	GATA27G03	168952866	168716291	161.53	0.075	228.06	0.124	116.27	0.037
4	D4S2431	GGAA19H07	175057242	174820667	169.11	0.101	240.7	0.134	120.01	0.077
4	D4S2417	GATA42H02	180405481	180168475	179.35	0.137	254.44	0.169	127.76	0.112
4	D4S408	AFM165xc11	185388083	185151025	193.4	0.105	272.02	0.065	139.17	0.136
4	D4S1652	GATA5B02	190321326	190084332	204.07		278.55		153.11
5	D5S2488	ATA20G07	180431	127431	0	0.104	0	0.084	0	0.124
5	D5S2849	GATA145D10	3477465	3424465	10.55	0.069	8.45	0.063	12.7	0.076
5	D5S2505	GATA84E11	5870113	5817113	17.46	0.056	14.74	0.045	20.32	0.07
5	D5S807	GATA3A04	9260937	9207937	23.06	0.064	19.21	0.057	27.37	0.074
5	D5S817	GATA3E10	11638487	11585487	29.5	0.116	24.98	0.12	34.82	0.116
5	D5S2845	GATA134B03	22426405	22390648	41.27	0.034	37.17	0.039	46.63	0.029
5	D5S2848	GATA145D09	26811288	26775531	44.66	0.092	41.05	0.152	49.5	0.041
5	D5S1470	GATA7C06	32528047	32492290	53.98	0.088	56.78	0.161	53.64	0.027
5	D5S1457	GATA21D04	41069616	41033859	62.83	0.076	73.47	0.139	56.34	0.026
5	D5S2500	GATA67D03	58732950	58697193	70.52	0.197	87.71	0.283	58.9	0.142
5	D5S1501	GATA52A12	78504210	78468454	91.35	0.093	119.76	0.12	73.47	0.077
5	D5S1725	GATA89G08	89202358	89166602	100.77	0.057	132	0.067	81.2	0.049
5	D5S1462	GATA3H06	96406286	96380530	106.51	0.07	138.78	0.078	86.1	0.063
5	D5S1453	ATA4D10	107765891	107737992	113.57	0.017	146.61	0.027	92.44	0.008
5	D5S2501	GATA68A03	110064214	110036315	115.25	0.079	149.35	0.111	93.26	0.05
5	D5S1505	GATA62A04	119129545	119101646	123.23	0.168	160.64	0.229	98.28	0.126
5	D5S816	GATA2H09	135329409	135301510	140.65	0.064	185.32	0.098	111.13	0.04
5	D5S1480	ATA23A10	144123911	144143718	147.11	0.139	195.25	0.229	115.09	0.08
5	D5S820	GATA6E05	156054978	156122400	161.41	0.122	220.01	0.17	123.12	0.083
5	D5S1471	GATA7H10	166809050	166876472	173.85	0.047	237.75	0.067	131.5	0.03
5	D5S1456	GATA11A11	168965098	169032520	178.61	0.127	244.52	0.169	134.51	0.09
5	D5S211	Mfd154	173180944	173248338	191.59	0.098	262.07	0.083	143.59	0.113
5	NA	ATA52D02	NA	NA	201.48	0.051	270.39	0.013	155.04	0.095
5	D5S408	AFM164xb8	179920921	179988239	206.58		271.68		164.69
6	D6S942	UT6540	765498	820498	0	0.148	0	0.073	0	0.228
6	F13A1	SE30	6266498	NA	15.2	0.136	7.38	0.172	24.63	0.13
6	D6S1006	ATC4D09	12968137	12860151	29.17	0.027	25.26	0	37.92	0.031
6	D6S2434	ATA50C05	14054316	13946337	31.92	0.098	25.27	0.161	41.03	0.073
6	D6S1959	GATA29A01	20020074	19912095	41.79	0.1	41.92	0.175	48.34	0.067
6	D6S2439	GATA163B10	24414671	24306692	51.97	0.06	60.2	0.104	55.05	0.029
6	D6S1051	GATA61E03	36740976	36632998	58	0.042	70.78	0.07	57.97	0.028
6	D6S2427	GGAA15B08	39583335	39475357	62.16	0.059	77.81	0.1	60.75	0.036
6	D6S1017	GGAT3H10	41785275	41677196	68.12	0.099	87.91	0.167	64.33	0.05
6	D6S2410	GATA11E02	50751507	50643548	78.15	0.053	105.31	0.097	69.31	0.014
6	D6S1053	GATA64D02	64648238	64590279	83.49	0.077	115.09	0.113	70.74	0.049
6	D6S1031	ATA28B11	77518057	77461338	91.21	0.102	126.58	0.148	75.69	0.064
6	D6S1056	GATA68H04	94154229	94097508	101.52	0.074	141.83	0.068	82.09	0.085
6	D6S1021	ATA11D10	104780614	104673921	109	0.113	148.72	0.156	90.65	0.087
6	D6S474	GATA31	112985799	112879106	120.51	0.141	164.83	0.193	99.48	0.092
6	D6S1040	GATA23F08	131027446	130985753	134.95	0.068	185.23	0.078	108.78	0.058
6	D6S1009	GATA32B03	137343885	137302192	141.83	0.094	193.14	0.135	114.61	0.063
6	NA	GATA184A08	148008762	147967069	151.37	0.112	206.97	0.16	120.94	0.072
6	D6S2436	GATA165G02	154177940	154136056	162.72	0.132	223.6	0.176	128.21	0.099
6	D6S305	AFM242zg5	162115304	162195206	176.25	0.044	241.93	0.059	138.2	0.033
6	D6S1277	GATA81B01	164217731	164297741	180.66	0.115	247.89	0.101	141.5	0.129
6	D6S1027	ATA22G07	168951275	169209350	192.39	0.031	258.14	0.031	154.66	0.029
6	D6S2522	6QTEL54	170680261	170838336	195.49		261.26		157.56
7	D7S2477	AFMb035xb9	257304	162221	0	0.098	0	0.052	0	0.149
7	D7S1819	GATA24F03	4459565	4493039	9.89	0.1	5.17	0.111	15.32	0.082
7	D7S3047	GATA119B03	9441504	9474960	20.01	0.021	16.48	0.059	23.62	0.002
7	D7S513	AFM217yc5	11617875	11651346	22.12	0.098	22.4	0.142	23.78	0.061
7	D7S3051	GATA137H02	18251053	18284528	32.02	0.039	37.04	0.06	29.86	0.019
7	D7S1802	GATA41G07	20671829	20705304	35.9	0.103	43.11	0.119	31.78	0.091
7	D7S1808	GGAA3F06	28004248	28037580	46.33	0.086	55.22	0.117	41.01	0.062
7	D7S817	GATA13G11	32102921	32136396	55.05	0.076	67.15	0.075	47.25	0.079
7	D7S2846	GATA31A10	38101384	38134800	62.75	0.129	74.75	0.216	55.17	0.066
7	D7S1818	GATA24D12	49359421	49388875	75.97	0.074	97.83	0.129	61.79	0.029
7	D7S3046	GATA118G10	68190258	68552322	83.46	0.084	111.06	0.138	64.69	0.038
7	D7S2204	GATA73D10	77964859	78126923	91.97	0.073	125.18	0.083	68.46	0.068
7	D7S820	GATA3F01	83627328	83789383	99.36	0.094	133.57	0.122	75.27	0.069
7	D7S821	GATA5D08	95895452	96057507	108.83	0.07	146.04	0.097	82.18	0.047
7	D7S1799	GATA23F05	103982240	104195004	115.83	0.15	155.89	0.174	86.85	0.13
7	D7S3061	GGAA6D03	123076475	123289192	131.26	0.082	174	0.11	100.12	0.059
7	D7S1804	GATA43C11	131930166	132279626	139.52	0.101	185.2	0.168	106.02	0.049
7	D7S1824	GATA32C12	139659040	140012565	149.74	0.055	202.68	0.075	110.94	0.039
7	NA	GATA104	143354599	143723666	155.28	0	210.27	0	114.8	0.001
7	D7S2195	GATA112F07	143481317	143850384	155.29	0.131	210.28	0.163	114.93	0.101
7	D7S3070	GATA189C06	151198047	151567114	168.74	0.085	227.21	0.064	125.2	0.106
7	D7S3058	GATA30D09	154198790	154567829	177.28	0.077	233.68	0.045	135.92	0.113
7	D7S559	Mfd265	156165886	156472993	185		238.21		147.42
8	D8S264	AFM143xd8	2117752	2130333	0	0.052	0	0.03	0	0.047
8	D8S262	AFM127xh2	3664442	3677034	5.17	0.051	3.01	0.029	4.68	0.102
8	D8S277	AFM198wd2	6504133	6516713	10.26	0.088	5.92	0.094	15.03	0.059
8	D8S503	AFM193xh4	9270580	9233163	19.19	0.031	15.39	0.058	20.93	0.035
8	D8S1130	GATA25C10	11871345	11833936	22.26	0.017	21.26	0.019	24.4	0.017
8	D8S1106	GATA23D06	12880323	12835952	23.99	0.013	23.11	0	26.1	0
8	NA	GATA151F02	13296849	13252478	25.31	0.065	23.12	0.068	26.11	0.065
8	D8S261	AFM123xg5	17870483	17826203	31.85	0	29.91	0.032	32.61	0
8	D8S1145	GATA72C10	18396813	18352533	31.88	0.084	33.09	0.094	32.62	0.065
8	D8S560	AFMa127ye5	21646300	21601969	40.37	0.006	42.63	0.016	39.1	0.009
8	D8S136	cos140D4	22489340	22433395	40.99	0.062	44.19	0.076	40.01	0.058
8	D8S1048	UT7129	26867735	26811818	47.25	0.09	51.89	0.155	45.88	0.04
8	D8S1477	GGAA20C10	32186709	32067167	56.34	0.098	67.89	0.182	49.9	0.035
8	D8S1110	GATA8G10	53343525	53180972	66.22	0.076	87.01	0.127	53.42	0.034
8	D8S1113	GGAA8G07	59870763	59708209	73.87	0.034	99.95	0.052	56.81	0.019
8	D8S1136	GATA41A01	66230638	66068084	77.26	0.111	105.18	0.183	58.75	0.056
8	D8S2324	GATA14E09	74416883	74254329	88.52	0.074	124.41	0.098	64.37	0.054
8	D8S1119	ATA19G07	87241136	87172020	96.01	0.039	134.28	0.056	69.78	0.032
8	D20S201	GATA8B01	92092306	92023130	99.92	0.067	139.95	0.12	72.99	0.02
8	NA	GAAT1A4	99258954	99189778	106.62	0.08	152.13	0.135	75.03	0.037
8	D8S1132	GATA26E03	107398048	107328872	114.73	0.062	165.94	0.069	78.69	0.058
8	D8S592	GATA6B02	118525332	118456151	120.98	0.094	172.9	0.108	84.54	0.083
8	D8S1179	GATA7G07	125976261	125907080	130.52	0.069	183.82	0.103	92.9	0.042
8	D8S1128	GATA21C12	128664330	128595148	137.48	0.102	194.3	0.153	97.11	0.061
8	D8S256	AFM073yb7	134513542	134444360	147.8	0.083	210.05	0.065	103.22	0.093
8	D8S1108	GATA50D10	136360837	136291655	156.22	0.142	216.54	0.112	112.61	0.174
8	D8S373	UT721	144296507	144225132	170.81		227.97		130.74
9	D9S1779	AFM026tg9	506800	516800	0	0.106	0	0.056	0	0.149
9	D9S1871	AFM345ta9	3849269	3859269	10.71	0.034	5.65	0.02	15.39	0.049
9	D9S2169	GATA62F03	5190409	5200389	14.08	0.074	7.65	0.072	20.3	0.102
9	NA	GATA187D09	10220368	10230368	21.51	0.181	14.84	0.223	30.69	0.147
9	D9S925	GATA27A11	18279058	18289058	40.47	0.1	38.82	0.116	45.8	0.089
9	D9S1121	GATA87E02	25393090	25403090	50.55	0.085	50.62	0.129	54.83	0.047
9	D9S1118	GATA71E08	31915342	31925342	59.16	0.09	63.83	0.162	59.54	0.035
9	D9S301	GATA7D12	72992540	73802720	68.22	0.092	80.58	0.143	62.99	0.054
9	D9S1122	GATA89A11	78878447	79688627	77.49	0.046	95.32	0.073	68.37	0.021
9	D9S922	GATA21F05	82158167	82968347	82.07	0.072	102.62	0.114	70.45	0.043
9	D9S1120	GATA81C04	87281533	88091713	89.27	0.178	114.26	0.227	74.79	0.128
9	D9S910	ATA18A07	100663562	101623741	107.89	0.039	138.73	0.045	87.85	0.037
9	D9S938	GGAA22E01	105023890	105984069	111.75	0.102	143.26	0.153	91.6	0.058
9	D9S930	GATA48D07	114276033	115236212	122.13	0.091	159.07	0.132	97.4	0.051
9	D9S934	GATA64G07	120135575	121095754	131.38	0.083	172.59	0.113	102.5	0.061
9	D9S1825	AFMb029xg1	126927953	127888132	139.79	0.157	184.04	0.175	108.59	0.143
9	D9S2157	ATA59H06	135025310	136035489	156.08	0.157	202.28	0.106	123.3	0.209
9	D9S1838	AFMb303zg9	139756537	140636716	172.31		213.01		145.51
10	D10S1435	GATA88F09	2233272	2243272	0	0.111	0	0.081	0	0.144
10	D10S189	AFM063xf4	6762031	6721910	11.31	0.084	8.18	0.095	14.85	0.073
10	D10S1412	ATA31G11	9303788	9263782	19.74	0.06	17.77	0.058	22.25	0.066
10	D10S1430	GATA84C01	12776995	12736989	25.79	0.145	23.55	0.201	28.84	0.107
10	D10S1423	GATA70E11	19477909	19437903	40.67	0.131	44.83	0.236	39.72	0.063
10	D10S1426	GATA73E11	30535790	30495784	54.11	0.054	70.41	0.104	46.07	0.012
10	D10S1208	ATA5A04	35297638	35257632	59.49	0.116	80.91	0.213	47.26	0.038
10	D10S1221	ATA21A03	57199897	57529891	71.33	0.048	103.63	0.061	51.09	0.036
10	D10S1225	ATA24F10	64425051	64755045	76.11	0.045	109.77	0.057	54.72	0.035
10	NA	GATA121A08	70182555	70512549	80.59	0.072	115.49	0.113	58.18	0.038
10	D10S1432	GATA87G01	74329402	74659396	87.87	0.063	127.02	0.057	61.93	0.071
10	D10S2327	GGAT1A4	80382055	80712049	94.21	0.116	132.71	0.16	69.03	0.079
10	D10S2470	GATA115E01	92354576	92364596	106.05	0.041	149.24	0.054	76.95	0.028
10	D10S677	GGAA2F11	95954428	95964438	110.16	0.059	154.69	0.091	79.72	0.032
10	D10S1239	GATA64A09	103186343	103196353	116.05	0.145	163.84	0.182	82.93	0.117
10	NA	ATA103C06	NA	NA	131	0	182.91	0	94.9	0
10	D10S1237	GATA48G07	116109983	116119993	131.01	0.04	182.92	0.083	94.91	0.005
10	D10S1425	GATA71C09	119330145	119340155	135.01	0.083	191.31	0.087	95.38	0.075
10	D10S1230	ATA29C03	122732682	122742692	143.35	0.063	200.07	0.089	102.93	0.042
10	D10S1213	GGAA5D10	125396627	125406637	149.72	0.096	209.11	0.087	107.12	0.109
10	D10S1222	ATA22D02	129150739	129260749	159.44	0.074	217.86	0.055	118.23	0.093
10	D10S1248	GGAA23C05	130982451	131092461	166.84	0.079	223.43	0.031	127.64	0.138
10	D10S212	AFM198zb4	134299591	134449578	174.82		226.54		141.79
11	D11S1984	GGAA17G05	1523386	1566810	0	0.069	0	0.058	0	0.08
11	D11S2362	ATA33B03	4868745	4912169	6.97	0.098	5.82	0.07	8.1	0.131
11	D11S1999	GATA23F06	10676565	10719989	16.94	0.098	12.88	0.108	21.5	0.094
11	D11S1981	GATA48E02	17042780	17086204	26.85	0.154	23.82	0.208	30.97	0.118
11	NA	ATA34E08	25893560	25936984	42.74	0.075	46.01	0.091	42.97	0.065
11	D11S1392	GATA6B09	34596653	34640077	50.27	0.063	55.21	0.106	49.54	0.041
11	D11S1993	ATA1B07	43566673	43610097	56.59	0.051	65.97	0.087	53.62	0.025
11	D11S4459	ATA9B04	56271095	56514519	61.73	0.004	74.72	0.004	56.12	0.004
11	D11S2365	GATA63F09	55962369	56205793	62.14	0.01	75.15	0.012	56.5	0.008
11	D11S2363	GATA12F04	58992692	59236116	63.11	0.013	76.3	0.017	57.34	0.011
11	D11S2006	GATA46A12	59478464	59721888	64.44	0.104	78.01	0.189	58.45	0.045
11	D11S2371	GATA90D07	73182779	73505131	74.96	0.077	97.9	0.094	62.93	0.067
11	D11S2002	GATA30G01	79643051	79965403	82.69	0.193	107.43	0.268	69.68	0.138
11	D11S2000	GATA28D01	105063951	105558741	103.01	0.046	137.3	0.063	83.86	0.032
11	D11S1986	GGAA7G08	110728815	111223605	107.64	0.108	143.67	0.154	87.02	0.072
11	D11S1998	GATA23E06	117202970	117697760	118.6	0.122	159.57	0.188	94.3	0.07
11	D11S4464	GATA64D03	123131837	123626627	131.05	0.107	179.31	0.103	101.38	0.113
11	D11S912	AFM157xh6	128129307	128624093	141.96	0.033	189.73	0.046	112.86	0.01
11	D11S4463	GATA117D01	130377449	130872239	145.25	0.051	194.3	0.034	113.89	0.071
11	D11S1304	UT2095	132091401	132586191	150.33	0.034	197.65	0.033	121.08	0.031
11	D11S969	AFM205vf10	132740062	133234852	153.72	0.029	200.96	0	124.2	0.078
11	D11S968	AFM109xc3	133323667	133818451	156.58		200.97		132.09
12	D12S372	GATA4H03	3457623	3587362	0	0.114	0	0.071	0	0.16
12	NA	GATA49D12	8048872	8157605	11.64	0.073	7.12	0.098	16.58	0.05
12	D12S391	GATA11H08	12341197	12449930	19.01	0.034	17.06	0.049	21.59	0.02
12	D12S269	MFD259	13497722	13606455	22.37	0.06	21.99	0.065	23.61	0.057
12	D12S373	GATA6C01	16906265	17014998	28.35	0.123	28.53	0.188	29.36	0.074
12	D12S1042	ATA27A06	27538639	27647372	40.92	0.071	48.31	0.133	36.79	0.018
12	D12S1301	GATA91H06	42348911	44062644	48.02	0.061	61.95	0.104	38.62	0.027
12	D12S297	UT5029	50899321	52613054	54.14	0.009	72.55	0.018	41.33	0.003
12	D12S398	GGAT2G06	51483354	53197087	55.06	0.129	74.37	0.18	41.65	0.099
12	D12S1294	GATA73H09	66220450	67934183	68.27	0.03	93.2	0.047	51.72	0.016
12	D12S375	GATA3F02	67231021	68944754	71.28	0.06	97.91	0.082	53.33	0.041
12	D12S1052	GATA26D02	73895728	75609461	77.35	0.102	106.22	0.123	57.47	0.086
12	D12S1064	GATA63D12	89347430	90823299	87.68	0.106	118.74	0.15	66.1	0.067
12	D12S1300	GATA85A04	97025074	98500943	98.44	0.05	134.22	0.076	72.81	0.029
12	NA	PAH	101807288	103283157	103.49	0.14	141.87	0.238	75.75	0.075
12	D12S2070	ATA25F09	114567092	116082709	117.88	0.098	167.76	0.143	83.29	0.063
12	D12S395	GATA4H01	118672849	120188466	127.78	0.121	182.5	0.128	89.66	0.118
12	D12S2078	GATA32F05	126527093	127961140	140.1	0.126	195.58	0.134	101.7	0.118
12	D12S1045	ATA29A06	128963691	130397738	152.95	0.038	209.27	0.023	113.77	0.053
12	D12S392	GATA13D05	129793218	131227265	156.71	0.042	211.59	0.024	119.06	0.058
12	D12S1638	AFMb002vd5	131828792	133318719	160.88		213.99		124.88
13	D13S787	GATA23C03	23278738	24380738	0	0.143	0	0.202	0	0.131
13	NA	ATA5A09	29970681	31072681	14.66	0.072	21.47	0.074	13.4	0.066
13	D13S1493	GGAA29H03	32906926	34008926	21.91	0.081	28.9	0.099	20.06	0.068
13	D13S894	GATA86H01	37636509	38738509	30.08	0.052	38.94	0.069	26.91	0.037
13	D13S325	GATA6B07	42071351	43173351	35.25	0.09	45.86	0.096	30.65	0.087
13	D13S788	GATA29A09	50790628	51892627	44.3	0.031	55.54	0.085	39.43	0
13	D13S1807	GATA11C08	54004097	55106096	47.45	0.117	64.08	0.18	39.44	0.076
13	D13S800	GATA64F08	72772693	73874692	59.39	0.106	82.97	0.149	47.13	0.066
13	D13S317	GATA7G10	81620060	82722059	70.15	0.121	98.32	0.156	53.77	0.093
13	D13S793	GATA43H03	96749844	97951762	82.51	0.06	114.5	0.075	63.19	0.047
13	D13S779	ATA26D07	100301956	101503955	88.58	0.15	122.05	0.213	67.92	0.1
13	D13S796	GATA51B02	106686966	107888965	104	0.063	144.82	0.049	78.01	0.076
13	D13S895	GGAA22G01	108386267	109588266	110.33	0.085	149.71	0.064	85.68	0.105
13	D13S285	AFM309va9	111843434	112795432	118.88		156.17		96.3
14	D14S742	GATA74E02	21270815	22200975	0	0.102	0	0.11	0	0.096
14	D14S1280	GATA31B09	25725631	26655791	10.38	0.019	11.19	0.016	9.68	0.024
14	D14S608	GATA43H01	27919195	28849444	12.28	0.117	12.76	0.112	12.08	0.125
14	D14S599	ATA29G03	33723548	34653797	24.19	0.045	24.11	0.033	24.83	0.059
14	D14S306	GATA4B04	37397834	38328083	28.71	0.12	27.42	0.146	30.78	0.096
14	D14S587	GGAA10C09	53436576	54366826	40.93	0.078	42.46	0.106	40.46	0.055
14	D14S592	ATA19H08	60466609	61396856	48.77	0.081	53.2	0.115	46	0.049
14	D14S588	GGAA4A12	69290039	70220286	56.9	0.069	64.95	0.089	50.96	0.051
14	D14S53	Mfd190	75992117	76922364	63.82	0.06	73.99	0.071	56.1	0.052
14	D14S606	GATA30A03	81323693	82253940	69.84	0.062	81.14	0.066	61.35	0.06
14	NA	GATA193A07	88526586	89456833	76.05	0.058	87.72	0.083	67.39	0.037
14	D14S617	GGAA21G11	91272543	92202790	81.86	0.086	96.06	0.1	71.06	0.07
14	D14S1434	GATA168F06	94378110	95308357	90.5	0.126	106.18	0.143	78.11	0.111
14	D14S1426	GATA136B01	99689318	100619565	103.42	0.069	120.89	0.078	89.36	0.062
14	D14S1007	AFMb002zf1	105049023	105977978	110.34		128.71		95.57
15	D15S128	AFM273yf9	22681893	25130800	0	0.069	0	0.078	0	0.058
15	D15S822	GATA88H02	24973428	27390682	6.91	0.077	7.86	0.068	5.8	0.097
15	D15S165	AFM248vc5	29047915	31260619	14.69	0.08	14.74	0.077	15.64	0.089
15	ACTC	ACTC	32870697	35083405	22.76	0.037	22.49	0.059	24.6	0.014
15	NA	GATA50C03	34780495	36993203	26.45	0.108	28.41	0.104	25.98	0.117
15	D15S659	GATA63A03	44161300	46374008	37.45	0.135	38.92	0.179	37.87	0.101
15	D15S643	GATA50G06	57501115	59713823	51.3	0.081	57.64	0.128	48.07	0.045
15	D15S1507	GATA151F03	63127063	65340010	59.45	0.101	70.73	0.156	52.62	0.061
15	D15S818	GATA85D02	72017620	74230567	69.73	0.138	86.81	0.219	58.71	0.09
15	D15S655	ATA28G05	85777069	87976065	83.91	0.097	110.25	0.169	67.75	0.048
15	D15S652	ATA24A08	90318371	92517367	93.74	0.097	127.89	0.114	72.59	0.083
15	D15S816	GATA73F01	92820788	95019784	103.59	0.056	139.5	0.064	80.99	0.046
15	D15S657	GATA22F01	94505852	96704848	109.18	0.064	145.95	0.039	85.62	0.092
15	D15S1515	GATA197B10	96134658	98333654	115.61	0.104	149.8	0.057	94.88	0.168
15	D15S642	GATA27A03	100152332	102334809	126.19		155.55		112.32
16	D16S3401	16PTEL06	171931	231930	0	0.137	0	0.074	0	0.23
16	D16S2616	ATA41E04	6212628	6272627	14.07	0.143	7.5	0.117	24.84	0.172
16	D16S748	ATA3A07	12046946	12139445	28.8	0.058	19.37	0.08	42.77	0.046
16	D16S764	GATA42E11	18160778	18253277	34.6	0.1	27.47	0.138	47.38	0.073
16	D16S403	AFM049xd2	22945152	23037651	44.74	0.067	41.61	0.131	54.69	0.02
16	D16S769	GATA71H05	26066263	26158762	51.48	0.056	55.05	0.103	56.68	0.02
16	D16S753	GGAA3G05	31181005	31273504	57.12	0.043	65.47	0.078	58.63	0.014
16	D16S3396	ATA55A11	49749858	51192357	61.39	0.066	73.3	0.126	59.99	0.019
16	D16S3253	GATA22F09	53344121	54786620	68	0.108	86.22	0.192	61.88	0.044
16	NA	GATA138C05	60670978	NA	78.98	0.007	106.41	0.02	66.25	0
16	NA	GATA67G11	60670959	62113458	79.63	0.056	108.45	0.058	66.26	0.06
16	D16S2624	GATA81D12	70292632	71735131	85.22	0.116	114.28	0.127	72.3	0.121
16	D16S516	AFM350vd1	77681656	79124155	97.06	0.136	127.29	0.158	84.61	0.123
16	D16S422	AFM249xc5	81468930	82911364	110.96	0	143.69	0.001	97.19	0
16	D16S402	AFM031xa5	81851181	83293680	110.97	0.135	143.74	0.137	97.2	0.135
16	D16S539	GATA11C06	84943758	86386257	124.81	0.041	157.75	0.029	111	0.053
16	D16S2621	GATA71F09	86530906	87973405	128.94		160.6		116.3
17	D17S1308	GTAT1A05	569917	623167	0	0.056	0	0.044	0	0.125
17	D17S1298	GAAT2C03	3613299	3666550	5.6	0.204	4.37	0.166	12.79	0.251
17	D17S974	GATA8C04	10459436	10518711	27.23	0.009	21.62	0.012	40.32	0.007
17	D17S1303	GATA64B04	10800103	10859378	28.13	0.088	22.81	0.088	40.98	0.092
17	NA	ATA78D02	13057510	13116785	36.99	0.101	31.72	0.163	50.31	0.049
17	D17S2196	GATA185H04	17205207	17264482	47.27	0.042	48.62	0.077	55.25	0.009
17	D17S1294	GGAA9D03	25406301	28382175	51.52	0.065	56.37	0.116	56.14	0.026
17	D17S1293	GGAA7D11	29584279	32560166	58.09	0.091	68.17	0.17	58.71	0.033
17	D17S1299	GATA25A04	36247937	38994411	67.27	0.044	85.91	0.052	62.04	0.043
17	D17S2180	ATC6A06	44028109	46673110	71.65	0.136	91.09	0.204	66.36	0.077
17	D17S1290	GATA49C09	53686448	56331449	85.58	0.123	112.8	0.159	74.09	0.091
17	D17S2193	ATA43A10	64059357	66547762	98.12	0.15	129.31	0.191	83.33	0.121
17	D17S1301	GATA28D11	70192530	72680935	113.61	0.094	149.38	0.079	95.71	0.112
17	D17S2195	ATA58A02	73403925	75892330	123.09	0.081	157.3	0.046	107.07	0.122
17	D17S784	AFM044xg3	75416863	77802268	131.26	0.042	161.92	0.017	119.51	0.069
17	D17S928	AFM217yd10	77846169	80252880	135.42		163.64		126.46
18	NA	GATA178F11	2113098	2123098	0	0.022	0	0.007	0	0.037
18	D18S481	AFM321xc9	3056258	3066179	2.18	0.026	0.7	0.012	3.68	0.047
18	D18S1370	ATA45G06	3147651	3157651	4.73	0.067	1.86	0.061	8.38	0.071
18	D18S976	GATA88A12	5238944	5248944	11.48	0.013	7.95	0.012	15.51	0
18	D18S1376	GATA185C06	5327457	5337457	12.81	0.082	9.15	0.084	15.52	0.098
18	D18S843	ACT1A01	8603770	8613770	21.06	0.101	17.58	0.155	25.46	0.05
18	D18S542	GATA11A06	11482759	11492759	31.29	0.127	33.63	0.2	30.45	0.053
18	D18S877	GATA64H04	24979188	26725190	44.22	0.094	54.81	0.13	35.73	0.066
18	D18S535	GATA13	36402787	38148789	53.77	0.136	68.06	0.207	42.37	0.072
18	D18S851	GATA6D09	48361419	50107421	67.68	0.039	90.1	0.035	49.6	0.048
18	D18S858	ATA23G05	53048092	54897094	71.62	0.065	93.57	0.1	54.42	0.033
18	D18S1357	ATA7D07	56970842	58819862	78.16	0.064	103.7	0.082	57.69	0.049
18	D18S1364	GATA7E12	61551140	63400160	84.61	0.069	111.94	0.09	62.57	0.05
18	NA	ATA82B02	67064498	68913518	91.6	0.115	121.05	0.133	67.54	0.094
18	D18S1371	GATA177C03	71239736	73110748	103.34	0.035	134.63	0.018	77.03	0.054
18	D18S844	ATA1H06	72483672	74354684	106.79	0.057	136.46	0.028	82.44	0.093
18	D18S1390	18QTEL11	75952909	77851921	112.49		139.22		91.89
19	D19S591	GATA44F10	3026853	3075853	0	0.102	0	0.079	0	0.133
19	D19S1034	GATA21G05	6064256	6113256	10.3	0.123	8.01	0.165	13.62	0.091
19	D19S586	GATA23B01	9665797	9804797	22.83	0.092	25.17	0.12	22.84	0.068
19	D19S714	GATA66B04	15589231	15728132	32.13	0.115	37.45	0.193	29.71	0.05
19	D19S433	GGAA2A03	35108867	30417027	43.84	0.06	57.77	0.114	34.7	0.012
19	D19S245	Mfd235	38789997	34098157	49.85	0.116	69.32	0.185	35.86	0.067
19	D19S178	Mfd139	49097486	44405601	61.69	0.014	88.69	0.078	42.6	0
19	D19S559	UT7544	50022063	45330223	63.04	0.102	96.51	0.104	42.61	0.095
19	D19S246	Mfd232	55647457	50955645	73.34	0.117	107.07	0.099	52.2	0.135
19	D19S589	GATA29B01	58498394	53806582	85.29	0.157	117.05	0.072	66.05	0.254
19	D19S254	Mfd238	62358762	57666950	101.48		124.32		94.08
20	D20S103	AFM077xd3	507263	559258	0	0.117	0	0.04	0	0.212
20	D20S482	GATA51D03	4454279	4506279	11.94	0.15	3.96	0.138	22.6	0.164
20	D20S851	AFMa218yb5	8809944	8861944	27.37	0.083	18.11	0.114	39.68	0.055
20	D20S604	GATA81E09	12532311	12584311	35.72	0.059	29.7	0.09	45.2	0.035
20	D20S1143	GATA129B03	15246039	15297993	41.69	0.035	38.82	0.043	48.68	0.03
20	D20S470	GGAA7E02	17320490	17372490	45.23	0.071	43.13	0.135	51.68	0.021
20	D20S477	GATA29F06	22360084	22412084	52.38	0.07	56.92	0.143	53.75	0.017
20	D20S478	GATA42A03	36665442	37232028	59.41	0.103	71.61	0.161	55.44	0.062
20	D20S481	GATA47F05	43201695	43768281	69.88	0.171	88.31	0.212	61.63	0.137
20	D20S480	GATA45B10	51290614	51857207	87.74	0.144	110.99	0.164	75.68	0.127
20	D20S451	UT254	56097935	56664529	102.61	0.012	127.96	0.015	88.65	0.008
20	D20S164	UT1772	56486762	57053356	103.81	0	129.48	0	89.47	0
20	D20S171	AFM046xf6	57241425	57808030	103.82		129.49		89.48
21	D21S1432	GATA11C12	16265317	17343446	0	0.09	0	0.166	0	0.029
21	D21S1437	GGAA3C07	20568710	21646839	9.12	0.124	17.28	0.172	2.9	0.091
21	D21S2052	GATA129D11	27740433	28818562	21.82	0.178	35.15	0.178	12.09	0.181
21	D21S1440	ATA27F01	38063497	39141627	40.42	0.043	53.79	0.04	31.04	0.05
21	D21S2055	GATA188F04	40113290	41191420	44.73	0.127	57.81	0.111	36.08	0.142
21	D21S1411	UT1355	43033739	44160670	57.72	0.052	69.06	0.013	50.72	0.093
21	D21S1446	GATA70B08	46862013	48037585	62.98		70.36		60.17
22	NA	GATA198B05	16030650	17650650	0	0.003	0	0.064	0	0
22	D22S420	AFM217xf4	16239503	17859476	0.33	0.119	6.44	0.146	0.01	0.074
22	D22S686	GGAA10F06	21398519	23068519	12.51	0.033	21.51	0.047	7.42	0.028
22	D22S345	Mfd313	22818587	24488587	15.83	0.119	26.24	0.131	10.18	0.113
22	D22S689	GATA21F03	27186460	28856460	28.01	0.072	39.61	0.082	21.7	0.065
22	D22S685	GATA6F05	32925593	34595593	35.25	0.031	47.83	0.042	28.25	0.019
22	D22S683	GATA11B12	34843873	36513927	38.31	0.052	52.06	0.075	30.15	0.028
22	D22S1045	ATA37D06	35866244	37536298	43.49	0.001	59.64	0.008	32.92	0
22	D22S445	GGAT3C10	35895844	37565898	43.61	0.19	60.46	0.247	32.93	0.134
22	D22S532	UT7136	44501825	46123161	63.59	0.116	87.46	0.089	46.61	0.136
22	D22S1169	AFMb337zh9	47788105	49402101	75.38		96.5		60.58
X	DXS9895	GATA124B04	7387107	7377107			0	0.181
X	DXS9902	GATA175D03	15233537	15323616			18.9	0.113
X	DXS6795	ATA28C05	23154421	23244500			30.43	0.048
X	DXS9896	GATA124E07	29247081	29337160			35.2	0.166
X	DXS1068	AFM238yc11	38793171	38908117			52.48	0.081
X	DXS6810	GATA69C12	42803634	42918690			60.68	0.052
X	NA	GATA144D04	44898394	45013450			65.86	0.085
X	DXS7132	GATA72E05	64572061	64655336			74.41	0.054
X	DXS6800	GATA31D10	78567066	78680410			79.86	0.106
X	DXS6789	GATA31F01	95336070	95449414			90.6	0.061
X	DXS9893	ATA31E12	106141353	106254583			96.77	0.028
X	DXS6797	GATA10C11	107367721	107481065			99.54	0.057
X	NA	GATA172D05	113061249	113174984			105.26	0.116
X	NA	GATA165B12	120705649	120877968			117.05	0.095
X	DXS1047	AFM150xf10	128903001	129075320			126.69	0.132
X	D3S2390	GATA31E08	140061921	140234255			140.24	0.116
X	DXS7127	GATA100G03	142768992	142941125			152.01	0.062
X	DXS998	AFM224zg11	146415599	146607898			158.25
