# Supplementary material for: Enhanced genetic maps from family-based disease studies: population-specific comparisons
Source: BMC Med Genet. 2011 Jan 19;12:15. doi: 10.1186/1471-2350-12-15 (PMC3037840; doi:10.1186/1471-2350-12-15)
Supplement: Additional file 3 — Enhanced linkage maps for the African American population. Detailed enhanced linkage map in the African American population. [file 1471-2350-12-15-S3.XLS]

## Sheet: African-American-maps.out2
Additional File 3: Enhanced genetic maps for the African American population (Kosambi cM)
Chromo-some	D-Name	Primer name	Build 36.3 physical position	Build 37.2 physical position	Sex-averaged map(cM)	Recombination rate (ϴ) averaged	Female map (cM)	Recombination rate (ϴ) female	Male map (cM)	Recombination rate (ϴ) male
1	D1S468	AFM280we5	3574865	3584957	0	0.111	0	0.118	0	0.085
1	D1S1612	GGAA3A07	8040572	8117985	11.32	0.101	12.03	0.15	8.6	0.047
1	D1S1597	GATA27E01	13656774	13784187	21.61	0.103	27.46	0.126	13.31	0.068
1	D1S3669	GATA29A05	17656255	17783668	32.1	0.061	40.33	0.09	20.16	0.027
1	D1S552	GGAT2A07	19139553	19266966	38.22	0.141	49.46	0.2	22.91	0.08
1	D1S1622	ATA20F08	30083541	30310954	52.69	0.158	70.67	0.248	30.96	0.075
1	D1S3721	GATA129H04	41499079	41726492	69.01	0.062	97.91	0.1	38.49	0.025
1	D1S2134	GATA72H07	48053855	48281268	75.21	0.165	108.1	0.213	40.99	0.108
1	D1S3728	GATA165C03	60444457	60671863	92.4	0.142	130.86	0.183	51.98	0.096
1	D1S1665	GATA61A06	74001979	74229391	107.02	0.084	150.07	0.106	61.65	0.054
1	D1S1728	GATA109	81771134	81998597	115.46	0.017	160.87	0.034	67.08	0
1	D1S551	GATA6A05	82667884	82895296	117.18	0.101	164.27	0.117	67.08	0.074
1	D1S1588	ATA2E04	91986839	92214251	127.45	0.124	176.15	0.133	74.58	0.098
1	D1S1631	ATA29D04	105462175	105660652	140.12	0.149	189.82	0.246	84.49	0.055
1	D1S534	GATA12A07	119479787	119678264	155.47	0.112	216.81	0.155	90	0.064
1	D1S1653	GATA43A04	156199398	157932774	166.9	0.079	232.79	0.106	96.42	0.046
1	D1S1679	GGAA5F09	160628539	162361915	174.91	0.026	243.59	0.021	101.08	0.03
1	D1S1677	GGAA22G10	161826325	163559701	177.54	0.151	245.74	0.192	104.12	0.093
1	D1S1589	ATA4E02	172527725	174261102	193.09	0.114	265.99	0.125	113.53	0.092
1	D1S518	GATA7C01	185816911	187550288	204.74	0.068	278.73	0.104	122.81	0.029
1	D1S1660	GATA48B01	196877970	198611347	211.59	0.093	289.24	0.13	125.68	0.05
1	D1S1678	GGAA23C07	201798348	203531725	220.99	0.104	302.54	0.152	130.71	0.054
1	NA	GATA124F08	207035497	208968951	231.56	0.078	318.27	0.101	136.1	0.05
1	D1S2141	GATA87F04	213261923	215195300	239.44	0.061	328.51	0.088	141.12	0.032
1	D1S549	GATA4H09	217710273	219643650	245.56	0.118	337.45	0.151	144.36	0.074
1	D1S3462	ATA29C07	230017139	231950516	257.63	0.1	353.06	0.131	151.82	0.057
1	D1S235	AFM203yg9	233960402	235893766	267.72	0.166	366.52	0.229	157.52	0.09
1	D1S547	GATA4A09	239822560	241755937	284.99	0.048	391.32	0.055	166.6	0.032
1	D1S1609	GATA50F11	242132500	244065877	289.81		396.85		169.81
2	D2S2976	GATA165C07	925557	935557	0	0.163	0	0.127	0	0.164
2	D2S2952	GATA116B01	7995489	8078038	16.94	0.125	12.93	0.175	16.98	0.064
2	D2S1400	GGAA20G10	11524390	11606939	29.73	0.114	31.2	0.151	23.44	0.067
2	D2S1360	GATA11H10	17355438	17491957	41.38	0.135	46.83	0.173	30.19	0.085
2	D2S405	GATA8F07	29330151	29476647	55.21	0.096	64.9	0.143	38.8	0.047
2	D2S1788	GATA86E02	36113810	36260306	64.93	0.083	79.58	0.109	43.55	0.05
2	D2S1356	ATA4F03	43227025	43373521	73.28	0.119	90.64	0.172	48.56	0.06
2	D2S1352	ATA27D04	50687218	50833714	85.37	0.147	108.53	0.174	54.57	0.107
2	D2S441	GATA8F03	68092502	68238998	100.51	0.058	126.66	0.099	65.41	0.017
2	D2S1394	GATA69E12	72992696	73139188	106.32	0.075	136.72	0.098	67.09	0.043
2	D2S1777	GATA71G04	78373941	78520433	113.87	0.055	146.64	0.089	71.41	0.022
2	D2S1790	GATA88G05	84928800	85075289	119.44	0.067	155.68	0.12	73.66	0.014
2	D2S2972	GATA176C01	101938508	102572076	126.13	0.122	167.93	0.166	75.06	0.07
2	D2S410	GATA4E11	115957399	116240929	138.6	0.102	185.23	0.118	82.13	0.077
2	D2S1328	GATA27A12	125903199	126186729	148.96	0.123	197.28	0.145	89.9	0.085
2	D2S1334	GATA4D07	136172918	136456448	161.48	0.022	212.25	0.029	98.5	0.013
2	D2S442	GATA8H05	136975836	137259366	163.69	0.089	215.16	0.089	99.81	0.078
2	D2S1399	GGAA20G04	147926579	148210109	172.64	0.095	224.16	0.11	107.65	0.069
2	D2S1353	ATA27H09	159267177	159558931	182.26	0.077	235.33	0.104	114.58	0.044
2	D2S1776	GATA71D01	169353457	169645211	189.97	0.174	245.86	0.264	119.03	0.084
2	D2S1391	GATA65C03	184700675	184992430	208.17	0.136	275.16	0.183	127.51	0.085
2	D2S1384	GATA52A04	204935373	205227128	222.17	0.082	294.35	0.14	136.04	0.027
2	D2S2944	GATA30E06	214288152	214579786	230.45	0.073	308.77	0.113	138.69	0.029
2	D2S434	GATA4G12	218284736	218576491	237.81	0.118	320.24	0.141	141.61	0.085
2	D2S1363	GATA23D03	226737850	227029606	249.81	0.103	334.72	0.135	150.16	0.062
2	D2S427	GATA12H10	231914508	232206264	260.28	0.16	348.55	0.194	156.43	0.098
2	D2S2968	GATA178G09	237743204	238078465	276.82	0.089	369.07	0.068	166.4	0.092
2	D2S125	AFM112yd4	240816799	241168047	285.82		375.89		175.67
3	D3S4559	3PTEL25	231559	256559	0	0.193	0	0.146	0	0.18
3	D3S1304	AFM234tf4	6894306	6919270	20.36	0.047	14.98	0.053	18.87	0.037
3	D3S4545	GATA164B08	8559807	8584807	25.12	0.092	20.27	0.12	22.63	0.055
3	D3S1259	AFM036yb8	12073729	12098729	34.38	0.116	32.48	0.182	28.12	0.048
3	D3S3038	GATA73D01	21924508	21949504	46.21	0.16	51.61	0.256	32.9	0.07
3	D3S2432	GATA27C08	32140243	32165239	62.75	0.022	79.93	0.033	39.9	0.009
3	D3S1768	GATA8B05	34599409	34624405	64.96	0.104	83.21	0.144	40.84	0.056
3	D3S2409	ATA10H11	49393088	49418083	75.47	0.086	97.98	0.075	46.51	0.082
3	D3S1766	GATA6F06	58956715	58981675	84.14	0.113	105.51	0.128	54.83	0.087
3	D3S4542	GATA148E04	64467631	64492591	95.62	0.13	118.56	0.201	63.65	0.064
3	D3S2406	GGAT2G03	73341071	73258381	108.97	0.089	139.9	0.124	70.04	0.052
3	D3S4529	GATA128C02	85935252	85852473	117.92	0.06	152.58	0.1	75.25	0.018
3	D3S2459	GATA68D03	103657974	102175284	123.91	0.041	162.68	0.056	77.06	0.023
3	D3S3045	GATA84B12	108472608	106989918	128.02	0.105	168.31	0.143	79.39	0.061
3	D3S2460	GATA68F07	118885068	117402378	138.71	0.021	183.06	0.028	85.49	0.012
3	D3S4523	ATA34G06	122374766	120892062	140.85	0.179	185.89	0.246	86.65	0.107
3	D3S1764	GATA4A10	140671058	139188368	159.63	0.093	212.88	0.122	97.47	0.058
3	D3S1744	GATA3C02	148575211	147092521	168.99	0.151	225.37	0.235	103.26	0.07
3	D3S1763	GATA3H01	168722394	167239700	184.6	0.05	250.83	0.062	110.34	0.034
3	D3S3053	GATA92B06	173233565	171750871	189.62	0.073	257.07	0.114	113.71	0.031
3	D3S2427	GATA22F11	177267495	175784801	196.96	0.146	268.64	0.196	116.76	0.086
3	D3S1262	AFM059xa9	187706175	186223479	211.95	0.086	289.32	0.111	125.41	0.055
3	D3S2398	GATA6G12	190903721	189421027	220.59	0.079	300.62	0.101	130.9	0.044
3	D3S2418	ATA22E01	193799704	192317010	228.53	0.119	310.87	0.089	135.35	0.124
3	D3S1311	AFM254ve1	198502535	197018107	240.68		319.83		148.03
4	D4S2366	GATA22G05	6535686	6484785	0	0.147	0	0.199	0	0.08
4	D4S403	AFM157xg3	13360044	13750904	15.2	0.066	21.09	0.087	8.02	0.041
4	D4S2639	GATA90B10	18454351	18845253	21.86	0.132	29.89	0.147	12.12	0.101
4	D4S2397	ATA27C07	26866965	27257867	35.43	0.083	45.01	0.115	22.39	0.046
4	D4S2632	GATA72G09	35380539	35704144	43.76	0.11	56.72	0.185	26.99	0.037
4	D4S1627	GATA7D01	43873570	44178813	54.91	0.093	76.09	0.175	30.74	0.022
4	D4S3248	GATA28F03	59704092	60021497	64.34	0.054	94.36	0.114	32.99	0
4	D4S2367	GATA24H01	67965388	68282801	69.79	0.105	105.99	0.13	32.99	0.071
4	D4S3243	GATA10G07	81151398	80932374	80.46	0.07	119.25	0.087	40.13	0.049
4	D4S2361	ATA2A03	85224464	85005440	87.47	0.136	128.07	0.156	45.09	0.104
4	D4S1647	GATA2F11	99653996	99434973	101.39	0.084	144.18	0.118	55.66	0.042
4	D4S2623	GATA62A12	111109234	110889706	109.87	0.151	156.25	0.21	59.88	0.084
4	D4S2394	ATA26B08	130517283	130297833	125.41	0.109	178.64	0.139	68.35	0.073
4	D4S1644	GATA11E09	141970903	141751453	136.44	0.028	192.88	0.028	75.67	0.025
4	D4S1625	GATA107	143720405	143500955	139.24	0.136	195.66	0.19	78.18	0.078
4	D4S1629	GATA8A05	158556260	158336810	153.19	0.112	215.63	0.191	86.08	0.044
4	D4S2368	GATA27G03	168952866	168716291	164.62	0.067	235.77	0.084	90.49	0.044
4	D4S2431	GGAA19H07	175057242	174820667	171.34	0.097	244.21	0.149	94.93	0.042
4	D4S2417	GATA42H02	180405481	180168475	181.18	0.149	259.59	0.182	99.15	0.093
4	D4S408	AFM165xc11	185388083	185151025	196.5	0.148	278.71	0.117	108.55	0.134
4	D4S1652	GATA5B02	190321326	190084332	211.73		290.68		122.26
5	D5S2849	GATA145D10	3477465	3424465	0	0.084	0	0.094	0	0.061
5	D5S2505	GATA84E11	5870113	5817113	8.52	0.073	9.47	0.075	6.18	0.063
5	D5S807	GATA3A04	9260937	9207937	15.87	0.062	17.05	0.061	12.48	0.057
5	D5S817	GATA3E10	11638487	11585487	22.09	0.116	23.15	0.112	18.25	0.099
5	D5S2845	GATA134B03	22426405	22390648	33.91	0.06	34.54	0.094	28.25	0.025
5	D5S2848	GATA145D09	26811288	26775531	39.91	0.073	44.09	0.118	30.71	0.029
5	D5S1470	GATA7C06	32528047	32492290	47.3	0.108	56.11	0.21	33.58	0.023
5	D5S1457	GATA21D04	41069616	41033859	58.27	0.089	78.44	0.143	35.85	0.038
5	D5S2500	GATA67D03	58732950	58697193	67.3	0.207	93.19	0.306	39.61	0.111
5	D5S1501	GATA52A12	78504210	78468454	89.27	0.103	128.72	0.138	50.92	0.065
5	D5S1725	GATA89G08	89202358	89166602	99.77	0.134	142.84	0.179	57.46	0.08
5	D5S1453	ATA4D10	107765891	107737992	113.51	0.019	161.58	0.029	65.55	0.008
5	D5S2501	GATA68A03	110064214	110036315	115.44	0.077	164.47	0.113	66.34	0.037
5	D5S1505	GATA62A04	119129545	119101646	123.18	0.151	175.94	0.208	70.09	0.088
5	D5S816	GATA2H09	135329409	135301510	138.73	0.089	198.03	0.119	78.97	0.052
5	D5S1480	ATA23A10	144123911	144143718	147.73	0.149	210.15	0.221	84.17	0.076
5	D5S820	GATA6E05	156054978	156122400	163.09	0.134	233.91	0.197	91.85	0.068
5	D5S1471	GATA7H10	166809050	166876472	176.83	0.056	254.73	0.07	98.67	0.035
5	D5S1456	GATA11A11	168965098	169032520	182.43	0.137	261.78	0.181	102.19	0.074
5	D5S211	Mfd154	173180944	173248338	196.5	0.157	280.78	0.156	109.62	0.126
5	D5S408	AFM164xb8	179920921	179988239	212.78		296.92		122.53
6	F13A1	SE30	6266498	NA	0	0.148	0	0.188	0	0.088
6	D6S2434	ATA50C05	14054316	13946337	15.26	0.109	19.77	0.17	8.87	0.054
6	D6S1959	GATA29A01	20020074	19912095	26.37	0.095	37.53	0.147	14.31	0.045
6	D6S2439	GATA163B10	24414671	24306692	36.02	0.118	52.69	0.156	18.78	0.07
6	D6S2427	GGAA15B08	39583335	39475357	48.03	0.047	68.88	0.062	25.83	0.029
6	D6S1017	GGAT3H10	41785275	41677196	52.73	0.108	75.11	0.175	28.75	0.043
6	D6S2410	GATA11E02	50751507	50643548	63.67	0.057	93.42	0.084	33.03	0.027
6	D6S1053	GATA64D02	64648238	64590279	69.38	0.082	101.94	0.136	35.77	0.028
6	D6S1031	ATA28B11	77518057	77461338	77.6	0.132	115.88	0.2	38.58	0.065
6	D6S1056	GATA68H04	94154229	94097508	91.12	0.083	137.07	0.098	45.08	0.06
6	D6S1021	ATA11D10	104780614	104673921	99.53	0.122	147.02	0.167	51.14	0.07
6	D6S474	GATA31	112985799	112879106	111.97	0.141	164.41	0.177	58.18	0.092
6	D6S1040	GATA23F08	131027446	130985753	126.5	0.082	182.87	0.128	67.48	0.034
6	D6S1009	GATA32B03	137343885	137302192	134.81	0.117	195.96	0.153	70.85	0.071
6	NA	GATA184A08	148008762	147967069	146.77	0.114	211.75	0.147	78.01	0.072
6	D6S2436	GATA165G02	154177940	154136056	158.41	0.13	226.85	0.178	85.28	0.075
6	D6S305	AFM242zg5	162115304	162195206	171.74	0.077	245.42	0.104	92.81	0.042
6	D6S1277	GATA81B01	164217731	164297741	179.49	0.109	255.95	0.101	97.04	0.099
6	D6S1027	ATA22G07	168951275	169209350	190.59		266.18		107.08
7	D7S1819	GATA24F03	4459565	4493039	0	0.144	0	0.179	0	0.087
7	D7S513	AFM217yc5	11617875	11651346	14.84	0.116	18.77	0.162	8.84	0.062
7	D7S3051	GATA137H02	18251053	18284528	26.69	0.035	35.58	0.052	15.11	0.016
7	D7S1802	GATA41G07	20671829	20705304	30.23	0.09	40.76	0.113	16.71	0.06
7	D7S1808	GGAA3F06	28004248	28037580	39.36	0.106	52.27	0.134	22.7	0.07
7	D7S817	GATA13G11	32102921	32136396	50.13	0.083	65.95	0.125	29.78	0.038
7	D7S2846	GATA31A10	38101384	38134800	58.51	0.124	78.68	0.199	33.62	0.055
7	D7S1818	GATA24D12	49359421	49388875	71.16	0.075	99.78	0.124	39.18	0.022
7	D7S3046	GATA118G10	68190258	68552322	78.67	0.084	112.48	0.124	41.38	0.039
7	D7S2204	GATA73D10	77964859	78126923	87.11	0.097	125.2	0.107	45.33	0.076
7	D7S820	GATA3F01	83627328	83789383	96.97	0.095	136.03	0.124	52.98	0.056
7	D7S821	GATA5D08	95895452	96057507	106.54	0.072	148.73	0.094	58.56	0.044
7	D7S1799	GATA23F05	103982240	104195004	113.76	0.158	158.23	0.205	62.93	0.1
7	D7S3061	GGAA6D03	123076475	123289192	130.17	0.094	180.01	0.13	73.06	0.055
7	D7S1804	GATA43C11	131930166	132279626	139.69	0.112	193.27	0.176	78.55	0.048
7	D7S1824	GATA32C12	139659040	140012565	151.09	0.046	211.61	0.049	83.32	0.038
7	D7S2195	GATA112F07	143481317	143850384	155.68	0.136	216.49	0.174	87.09	0.086
7	D7S3070	GATA189C06	151198047	151567114	169.64	0.098	234.69	0.094	95.81	0.087
7	D7S3058	GATA30D09	154198790	154567829	179.57	0.071	244.25	0.063	104.59	0.067
7	D7S559	Mfd265	156165886	156472993	186.76		250.55		111.35
8	D8S264	AFM143xd8	2117752	2130333	0	0.146	0	0.112	0	0.149
8	D8S277	AFM198wd2	6504133	6516713	15.06	0.042	11.41	0.057	15.39	0.022
8	D8S1130	GATA25C10	11871345	11833936	19.23	0.057	17.13	0.072	17.55	0.037
8	D8S1106	GATA23D06	12880323	12835952	24.95	0.098	24.39	0.132	21.23	0.058
8	D8S1145	GATA72C10	18396813	18352533	34.86	0.101	37.9	0.138	27.08	0.061
8	D8S136	cos140D4	22489340	22433395	45.14	0.124	52.09	0.194	33.21	0.057
8	D8S1477	GGAA20C10	32186709	32067167	57.84	0.1	72.53	0.179	38.9	0.028
8	D8S1110	GATA8G10	53343525	53180972	68.01	0.061	91.28	0.104	41.74	0.019
8	D8S1113	GGAA8G07	59870763	59708209	74.16	0.046	101.84	0.061	43.68	0.025
8	D8S1136	GATA41A01	66230638	66068084	78.74	0.106	107.99	0.182	46.2	0.038
8	D8S2324	GATA14E09	74416883	74254329	89.52	0.167	127.09	0.268	50.05	0.078
8	NA	GAAT1A4	99258954	99189778	106.91	0.081	157.03	0.105	57.92	0.053
8	D8S1132	GATA26E03	107398048	107328872	115.05	0.069	167.74	0.099	63.2	0.036
8	D8S592	GATA6B02	118525332	118456151	122	0.125	177.8	0.14	66.78	0.094
8	D8S1179	GATA7G07	125976261	125907080	134.75	0.07	192.13	0.09	76.33	0.043
8	D8S1128	GATA21C12	128664330	128595148	141.75	0.142	201.24	0.184	80.6	0.081
8	D8S256	AFM073yb7	134513542	134444360	156.38	0.191	220.55	0.207	88.77	0.137
8	D8S373	UT721	144296507	144225132	176.48		242.55		102.88
9	D9S2169	GATA62F03	5190409	5200389	0	0.095	0	0.096	0	0.081
9	NA	GATA187D09	10220368	10230368	9.57	0.128	9.71	0.18	8.18	0.081
9	D9S925	GATA27A11	18279058	18289058	22.64	0.107	28.61	0.184	16.33	0.042
9	D9S1121	GATA87E02	25393090	25403090	33.47	0.168	47.89	0.284	20.5	0.065
9	D9S301	GATA7D12	72992540	73802720	50.91	0.095	80.16	0.143	27.01	0.042
9	D9S1122	GATA89A11	78878447	79688627	60.52	0.044	94.83	0.043	31.19	0.035
9	D9S922	GATA21F05	82158167	82968347	64.91	0.072	99.15	0.099	34.71	0.049
9	D9S1120	GATA81C04	87281533	88091713	72.13	0.147	109.23	0.205	39.58	0.085
9	D9S910	ATA18A07	100663562	101623741	87.32	0.053	130.99	0.067	48.22	0.035
9	D9S938	GGAA22E01	105023890	105984069	92.6	0.12	137.69	0.163	51.69	0.068
9	D9S930	GATA48D07	114276033	115236212	104.79	0.097	154.61	0.12	58.54	0.065
9	D9S934	GATA64G07	120135575	121095754	114.63	0.097	166.83	0.125	65.09	0.06
9	D9S1825	AFMb029xg1	126927953	127888132	124.5	0.151	179.65	0.213	71.12	0.075
9	D9S2157	ATA59H06	135025310	136035489	140.07	0.15	202.4	0.115	78.7	0.155
9	D9S1838	AFMb303zg9	139756537	140636716	155.5		214.09		94.73
10	D10S1435	GATA88F09	2233272	2243272	0	0.146	0	0.133	0	0.124
10	D10S189	AFM063xf4	6762031	6721910	15.03	0.082	13.61	0.096	12.67	0.057
10	D10S1412	ATA31G11	9303788	9263782	23.32	0.066	23.35	0.06	18.44	0.062
10	D10S1430	GATA84C01	12776995	12736989	29.99	0.129	29.4	0.197	24.72	0.061
10	D10S1423	GATA70E11	19477909	19437903	43.19	0.119	50.26	0.196	30.81	0.051
10	D10S1426	GATA73E11	30535790	30495784	55.36	0.046	70.93	0.093	35.88	0.001
10	D10S1208	ATA5A04	35297638	35257632	59.99	0.122	80.3	0.255	36.03	0.017
10	D10S1221	ATA21A03	57199897	57529891	72.45	0.065	108.39	0.086	37.75	0.044
10	D10S1225	ATA24F10	64425051	64755045	78.97	0.05	117.05	0.052	42.17	0.045
10	NA	GATA121A08	70182555	70512549	83.94	0.083	122.29	0.123	46.68	0.036
10	D10S1432	GATA87G01	74329402	74659396	92.31	0.069	134.81	0.08	50.24	0.053
10	D10S2327	GGAT1A4	80382055	80712049	99.21	0.139	142.9	0.191	55.61	0.079
10	D10S2470	GATA115E01	92354576	92364596	113.52	0.043	163.05	0.051	63.54	0.033
10	D10S677	GGAA2F11	95954428	95964438	117.8	0.063	168.12	0.085	66.84	0.035
10	D10S1239	GATA64A09	103186343	103196353	124.13	0.117	176.74	0.162	70.31	0.067
10	D10S1237	GATA48G07	116109983	116119993	136.03	0.114	193.56	0.155	77.06	0.066
10	D10S1230	ATA29C03	122732682	122742692	147.62	0.06	209.62	0.078	83.66	0.037
10	D10S1213	GGAA5D10	125396627	125406637	153.64	0.177	217.51	0.19	87.35	0.133
10	D10S1248	GGAA23C05	130982451	131092461	172.11	0.082	237.54	0.063	100.98	0.078
10	D10S212	AFM198zb4	134299591	134449578	180.34		243.91		108.86
11	D11S1984	GGAA17G05	1523386	1566810	0	0.095	0	0.087	0	0.087
11	D11S2362	ATA33B03	4868745	4912169	9.62	0.1	8.82	0.094	8.75	0.092
11	D11S1999	GATA23F06	10676565	10719989	19.8	0.107	18.31	0.136	18.01	0.067
11	D11S1981	GATA48E02	17042780	17086204	30.7	0.169	32.29	0.23	24.72	0.099
11	NA	ATA34E08	25893560	25936984	48.33	0.09	57.2	0.113	34.72	0.061
11	D11S1392	GATA6B09	34596653	34640077	57.39	0.093	68.65	0.127	40.83	0.068
11	D11S1993	ATA1B07	43566673	43610097	66.79	0.15	81.62	0.286	47.69	0.05
11	D11S2371	GATA90D07	73182779	73505131	82.32	0.087	114.22	0.153	52.67	0.025
11	D11S2002	GATA30G01	79643051	79965403	91.12	0.194	130.06	0.271	55.21	0.11
11	D11S2000	GATA28D01	105063951	105558741	111.56	0.067	160.47	0.097	66.44	0.032
11	D11S1986	GGAA7G08	110728815	111223605	118.34	0.091	170.31	0.135	69.69	0.045
11	D11S1998	GATA23E06	117202970	117697760	127.53	0.134	184.13	0.196	74.21	0.06
11	D11S4464	GATA64D03	123131837	123626627	141.26	0.11	204.87	0.09	80.22	0.11
11	D11S912	AFM157xh6	128129307	128624093	152.48	0.14	213.95	0.102	91.36	0.144
11	D11S968	AFM109xc3	133323667	133818451	166.82		224.31		106.22
12	D12S372	GATA4H03	3457623	3587362	0	0.129	0	0.118	0	0.111
12	NA	GATA49D12	8048872	8157605	13.19	0.08	12.05	0.1	11.29	0.052
12	D12S391	GATA11H08	12341197	12449930	21.29	0.077	22.22	0.095	16.52	0.051
12	D12S373	GATA6C01	16906265	17014998	29	0.14	31.88	0.224	21.66	0.063
12	D12S1042	ATA27A06	27538639	27647372	43.34	0.076	55.99	0.15	27.96	0.01
12	D12S1301	GATA91H06	42348911	44062644	51.04	0.085	71.43	0.134	28.93	0.038
12	D12S398	GGAT2G06	51483354	53197087	59.6	0.142	85.21	0.174	32.75	0.098
12	D12S1294	GATA73H09	66220450	67934183	74.23	0.029	103.36	0.041	42.65	0.015
12	D12S375	GATA3F02	67231021	68944754	77.15	0.062	107.42	0.084	44.16	0.036
12	D12S1052	GATA26D02	73895728	75609461	83.38	0.108	115.86	0.12	47.72	0.086
12	D12S1064	GATA63D12	89347430	90823299	94.38	0.113	128.1	0.152	56.36	0.064
12	D12S1300	GATA85A04	97025074	98500943	105.84	0.047	143.76	0.068	62.85	0.025
12	NA	PAH	101807288	103283157	110.51	0.143	150.63	0.237	65.33	0.056
12	D12S2070	ATA25F09	114567092	116082709	125.17	0.088	176.42	0.147	70.9	0.029
12	D12S395	GATA4H01	118672849	120188466	134.09	0.132	191.56	0.139	73.79	0.103
12	D12S2078	GATA32F05	126527093	127961140	147.64	0.14	205.84	0.142	84.2	0.113
12	D12S1045	ATA29A06	128963691	130397738	162	0.064	220.49	0.052	95.69	0.063
12	D12S392	GATA13D05	129793218	131227265	168.44		225.73		102.06
13	D13S787	GATA23C03	23278738	24380738	0	0.242	0	0.31	0	0.13
13	D13S1493	GGAA29H03	32906926	34008926	26.47	0.056	36.22	0.052	13.27	0.051
13	D13S894	GATA86H01	37636509	38738509	32.04	0.065	41.47	0.062	18.42	0.06
13	D13S325	GATA6B07	42071351	43173351	38.62	0.126	47.72	0.154	24.45	0.082
13	D13S788	GATA29A09	50790628	51892627	51.51	0.129	63.68	0.202	32.77	0.055
13	D13S800	GATA64F08	72772693	73874692	64.66	0.098	85.12	0.153	38.31	0.043
13	D13S317	GATA7G10	81620060	82722059	74.55	0.139	100.98	0.169	42.67	0.092
13	D13S793	GATA43H03	96749844	97951762	88.81	0.049	118.55	0.065	52.02	0.031
13	D13S779	ATA26D07	100301956	101503955	93.76	0.174	125.06	0.24	55.12	0.092
13	D13S796	GATA51B02	106686966	107888965	111.96	0.157	151.19	0.119	64.47	0.153
13	D13S285	AFM309va9	111843434	112795432	128.23		163.37		80.25
14	D14S742	GATA74E02	21270815	22200975	0	0.118	0	0.174	0	0.046
14	D14S1280	GATA31B09	25725631	26655791	12.03	0.041	18.11	0.036	4.64	0.037
14	D14S608	GATA43H01	27919195	28849444	16.15	0.143	21.74	0.163	8.35	0.1
14	D14S599	ATA29G03	33723548	34653797	30.85	0.062	38.7	0.064	18.44	0.056
14	D14S306	GATA4B04	37397834	38328083	37.05	0.122	45.09	0.145	24.05	0.084
14	D14S587	GGAA10C09	53436576	54366826	49.51	0.077	59.97	0.097	32.56	0.049
14	D14S592	ATA19H08	60466609	61396856	57.24	0.094	69.76	0.142	37.52	0.045
14	D14S588	GGAA4A12	69290039	70220286	66.77	0.129	84.32	0.186	42.05	0.065
14	D14S606	GATA30A03	81323693	82253940	79.94	0.072	103.83	0.06	48.55	0.073
14	NA	GATA193A07	88526586	89456833	87.14	0.07	109.87	0.096	55.88	0.039
14	D14S617	GGAA21G11	91272543	92202790	94.17	0.077	119.61	0.104	59.74	0.041
14	D14S1434	GATA168F06	94378110	95308357	101.96	0.152	130.12	0.197	63.84	0.09
14	D14S1426	GATA136B01	99689318	100619565	117.62		150.9		72.97
15	D15S822	GATA88H02	24973428	27390682	0	0.087	0	0.095	0	0.067
15	D15S165	AFM248vc5	29047915	31260619	8.76	0.097	9.58	0.102	6.73	0.08
15	ACTC	ACTC	32870697	35083405	18.57	0.127	19.93	0.134	14.78	0.101
15	D15S659	GATA63A03	44161300	46374008	31.52	0.162	33.63	0.21	25.02	0.092
15	D15S643	GATA50G06	57501115	59713823	48.27	0.062	56.04	0.092	34.38	0.029
15	D15S1507	GATA151F03	63127063	65340010	54.51	0.109	65.34	0.159	37.23	0.056
15	D15S818	GATA85D02	72017620	74230567	65.61	0.12	81.86	0.193	42.81	0.051
15	D15S655	ATA28G05	85777069	87976065	77.87	0.097	102.25	0.133	47.92	0.054
15	D15S652	ATA24A08	90318371	92517367	87.65	0.092	115.85	0.143	53.31	0.037
15	D15S816	GATA73F01	92820788	95019784	96.92	0.069	130.6	0.072	57.01	0.051
15	D15S657	GATA22F01	94505852	96704848	103.84	0.176	137.9	0.122	62.11	0.181
15	D15S642	GATA27A03	100152332	102334809	122.27		150.31		81.07
16	D16S2616	ATA41E04	6212628	6272627	0	0.164	0	0.164	0	0.125
16	D16S748	ATA3A07	12046946	12139445	17.08	0.097	17.07	0.116	12.73	0.068
16	D16S764	GATA42E11	18160778	18253277	26.92	0.1	28.92	0.141	19.53	0.054
16	D16S403	AFM049xd2	22945152	23037651	37.02	0.081	43.45	0.133	24.96	0.03
16	D16S769	GATA71H05	26066263	26158762	45.14	0.061	57.13	0.115	27.94	0.013
16	D16S753	GGAA3G05	31181005	31273504	51.23	0.052	68.84	0.106	29.25	0.006
16	D16S3396	ATA55A11	49749858	51192357	56.46	0.066	79.63	0.119	29.85	0.017
16	D16S3253	GATA22F09	53344121	54786620	63.15	0.114	91.73	0.201	31.51	0.034
16	NA	GATA67G11	60670959	62113458	74.74	0.078	113.07	0.094	34.94	0.057
16	D16S2624	GATA81D12	70292632	71735131	82.66	0.129	122.55	0.168	40.63	0.082
16	D16S516	AFM350vd1	77681656	79124155	95.84	0.146	140.08	0.156	48.92	0.115
16	D16S402	AFM031xa5	81851181	83293680	110.84	0.11	156.25	0.13	60.66	0.076
16	D16S539	GATA11C06	84943758	86386257	122	0.049	169.6	0.056	68.3	0.035
16	D16S2621	GATA71F09	86530906	87973405	126.95		175.26		71.76
17	D17S1308	GTAT1A05	569917	623167	0	0.102	0	0.042	0	0.128
17	D17S1298	GAAT2C03	3613299	3666550	10.32	0.2	4.17	0.198	13.09	0.152
17	D17S974	GATA8C04	10459436	10518711	31.46	0.017	25.07	0.016	28.74	0.015
17	D17S1303	GATA64B04	10800103	10859378	33.12	0.062	26.64	0.076	30.25	0.048
17	NA	ATA78D02	13057510	13116785	39.37	0.107	34.31	0.179	35.1	0.037
17	D17S2196	GATA185H04	17205207	17264482	50.22	0.051	52.99	0.082	38.81	0.019
17	D17S1294	GGAA9D03	25406301	28382175	55.33	0.068	61.26	0.105	40.71	0.031
17	D17S1293	GGAA7D11	29584279	32560166	62.21	0.11	71.91	0.186	43.86	0.041
17	D17S1299	GATA25A04	36247937	38994411	73.42	0.056	91.49	0.083	47.98	0.029
17	D17S2180	ATC6A06	44028109	46673110	79.02	0.144	99.91	0.228	50.84	0.064
17	D17S1290	GATA49C09	53686448	56331449	93.82	0.109	124.51	0.137	57.31	0.072
17	D17S2193	ATA43A10	64059357	66547762	104.86	0.19	138.58	0.246	64.6	0.116
17	D17S1301	GATA28D11	70192530	72680935	124.82	0.158	165.55	0.156	76.38	0.126
17	D17S784	AFM044xg3	75416863	77802268	141.14	0.065	181.69	0.032	89.21	0.083
17	D17S928	AFM217yd10	77846169	80252880	147.63		184.87		97.61
18	NA	GATA178F11	2113098	2123098	0	0.049	0	0.044	0	0.047
18	D18S481	AFM321xc9	3056258	3066179	4.91	0.106	4.39	0.118	4.72	0.082
18	D18S976	GATA88A12	5238944	5248944	15.63	0.139	16.41	0.15	13	0.109
18	D18S843	ACT1A01	8603770	8613770	29.9	0.109	31.88	0.166	24.03	0.048
18	D18S542	GATA11A06	11482759	11492759	40.94	0.123	49.15	0.208	28.83	0.043
18	D18S877	GATA64H04	24979188	26725190	53.51	0.096	71.28	0.152	33.11	0.04
18	D18S535	GATA13	36402787	38148789	63.18	0.144	87.03	0.224	37.15	0.064
18	D18S851	GATA6D09	48361419	50107421	77.98	0.036	111.09	0.034	43.62	0.036
18	D18S858	ATA23G05	53048092	54897094	81.6	0.075	114.54	0.11	47.19	0.033
18	D18S1357	ATA7D07	56970842	58819862	89.14	0.071	125.68	0.098	50.47	0.039
18	D18S1364	GATA7E12	61551140	63400160	96.29	0.087	135.64	0.116	54.35	0.051
18	NA	ATA82B02	67064498	68913518	105.03	0.115	147.41	0.117	59.49	0.096
18	D18S1371	GATA177C03	71239736	73110748	116.76	0.05	159.32	0.063	69.17	0.028
18	D18S844	ATA1H06	72483672	74354684	121.8		165.68		71.97
19	D19S591	GATA44F10	3026853	3075853	0	0.109	0	0.098	0	0.094
19	D19S1034	GATA21G05	6064256	6113256	11.07	0.126	9.88	0.152	9.55	0.089
19	D19S586	GATA23B01	9665797	9804797	23.92	0.085	25.56	0.125	18.53	0.041
19	D19S714	GATA66B04	15589231	15728132	32.5	0.126	38.38	0.215	22.62	0.04
19	D19S433	GGAA2A03	35108867	30417027	45.33	0.059	61.44	0.105	26.62	0.011
19	D19S245	Mfd235	38789997	34098157	51.21	0.137	72.06	0.201	27.77	0.085
19	D19S178	Mfd139	49097486	44405601	65.23	0.108	93.31	0.15	36.34	0.078
19	D19S246	Mfd232	55647457	50955645	76.18	0.137	108.8	0.144	44.2	0.1
19	D19S589	GATA29B01	58498394	53806582	90.26	0.169	123.64	0.113	54.33	0.177
19	D19S254	Mfd238	62358762	57666950	107.9		135.17		72.83
20	D20S103	AFM077xd3	507263	559258	0	0.102	0	0.042	0	0.129
20	D20S482	GATA51D03	4454279	4506279	10.3	0.153	4.25	0.155	13.2	0.117
20	D20S851	AFMa218yb5	8809944	8861944	26.13	0.113	20.24	0.144	25.09	0.074
20	D20S604	GATA81E09	12532311	12584311	37.67	0.088	35.02	0.126	32.54	0.046
20	D20S470	GGAA7E02	17320490	17372490	46.6	0.075	47.85	0.143	37.15	0.01
20	D20S477	GATA29F06	22360084	22412084	54.14	0.08	62.61	0.147	38.11	0.015
20	D20S478	GATA42A03	36665442	37232028	62.22	0.092	77.77	0.152	39.64	0.031
20	D20S481	GATA47F05	43201695	43768281	71.55	0.152	93.45	0.204	42.7	0.085
20	D20S480	GATA45B10	51290614	51857207	87.25	0.183	115.14	0.236	51.3	0.106
20	D20S171	AFM046xf6	57241425	57808030	106.44		140.83		62.02
21	D21S1432	GATA11C12	16265317	17343446	0	0.115	0	0.205	0	0.023
21	D21S1437	GGAA3C07	20568710	21646839	11.68	0.129	21.77	0.183	2.32	0.068
21	D21S2052	GATA129D11	27740433	28818562	24.9	0.19	40.92	0.241	9.21	0.117
21	D21S1440	ATA27F01	38063497	39141627	44.93	0.071	67.24	0.073	21.15	0.056
21	D21S2055	GATA188F04	40113290	41191420	52.04	0.192	74.57	0.192	26.81	0.15
21	D21S1446	GATA70B08	46862013	48037585	72.28		94.82		42.31
22	D22S420	AFM217xf4	16239503	17859476	0	0.175	0	0.271	0	0.076
22	D22S345	Mfd313	22818587	24488587	18.26	0.124	30.35	0.155	7.69	0.08
22	D22S689	GATA21F03	27186460	28856460	30.95	0.063	46.38	0.061	15.8	0.058
22	D22S685	GATA6F05	32925593	34595593	37.28	0.038	52.47	0.046	21.63	0.026
22	D22S683	GATA11B12	34843873	36513927	41.09	0.056	57.04	0.097	24.21	0.011
22	D22S445	GGAT3C10	35895844	37565898	46.72		66.82		25.3
X	DXS9895	GATA124B04	7387107	7377107			0	0.182
X	DXS9902	GATA175D03	15233537	15323616			19.03	0.176
X	DXS9896	GATA124E07	29247081	29337160			37.42	0.248
X	DXS6810	GATA69C12	42803634	42918690			64.58	0.056
X	NA	GATA144D04	44898394	45013450			70.24	0.088
X	DXS7132	GATA72E05	64572061	64655336			79.18	0.073
X	DXS6800	GATA31D10	78567066	78680410			86.56	0.121
X	DXS6789	GATA31F01	95336070	95449414			98.92	0.079
X	DXS6797	GATA10C11	107367721	107481065			106.87	0.06
X	NA	GATA172D05	113061249	113174984			112.87	0.129
X	NA	GATA165B12	120705649	120877968			126.05	0.134
X	DXS1047	AFM150xf10	128903001	129075320			139.75	0.143
X	D3S2390	GATA31E08	140061921	140234255			154.46	0.104
X	DXS7127	GATA100G03	142768992	142941125			164.97
