# Supplementary material for: Enhanced genetic maps from family-based disease studies: population-specific comparisons
Source: BMC Med Genet. 2011 Jan 19;12:15. doi: 10.1186/1471-2350-12-15 (PMC3037840; doi:10.1186/1471-2350-12-15)
Supplement: Additional file 4 — Enhanced linkage maps for the Hispanic population. Detailed enhanced linkage map in the Hispanic population. [file 1471-2350-12-15-S4.XLS]

## Sheet: Hispanic-maps.out2
Additional File 4: Enhanced genetic maps for the Hispanic population (Kosambi cM)
Chromo-some	D-Name	Primer name	Build 36.3 physical position	Build 37.2 physical position	Sex-averaged map(cM)	Recombination rate (ϴ) averaged	Female map (cM)	Recombination rate (ϴ) female	Male map (cM)	Recombination rate (ϴ) male
1	D1S1612	GGAA3A07	8040572	8117985	9.55	0.08	10	0.128	9.75	0.03
1	D1S1597	GATA27E01	13656774	13784187	17.66	0.088	23.07	0.11	12.73	0.072
1	D1S3669	GATA29A05	17656255	17783668	26.57	0.051	34.24	0.078	19.99	0.028
1	D1S3720	ATA47D07	20784515	20911928	31.72	0.137	42.09	0.18	22.82	0.099
1	NA	ATA79C10	34325717	34553130	45.79	0.071	60.96	0.097	32.84	0.045
1	D1S3721	GATA129H04	41499079	41726492	52.99	0.052	70.8	0.052	37.35	0.06
1	D1S2134	GATA72H07	48053855	48281268	58.16	0.146	76.02	0.224	43.35	0.064
1	D1S1596	GATA26G09	59502945	59730233	73.25	0.146	100.12	0.102	49.82	0.2
1	D1S1665	GATA61A06	74001979	74229391	88.26	0.073	110.45	0.08	70.97	0.072
1	D1S1728	GATA109	81771134	81998597	95.65	0.006	118.53	0	78.22	0.008
1	D1S551	GATA6A05	82667884	82895296	96.23	0.115	118.53	0.146	79.05	0.087
1	NA	GATA124C08	98457889	98685301	107.92	0.076	133.52	0.096	87.84	0.051
1	NA	GATA133A08	106083035	106281512	115.56	0.005	143.27	0	92.91	0.015
1	D1S1627	ATA25E07	106765188	106963665	116.05	0	143.27	0	94.37	0
1	NA	ATA42G12	106877220	107075628	116.05	0.126	143.27	0.2	94.38	0.058
1	D1S534	GATA12A07	119479787	119678264	128.96	0.093	164.42	0.081	100.17	0.097
1	D1S1653	GATA43A04	156199398	157932774	138.34	0.083	172.55	0.116	110.01	0.052
1	D1S1679	GGAA5F09	160628539	162361915	146.68	0.026	184.4	0.024	115.19	0.028
1	D1S1677	GGAA22G10	161826325	163559701	149.27	0.125	186.83	0.166	118.02	0.09
1	D1S1589	ATA4E02	172527725	174261102	162.03	0.082	204.07	0.124	127.08	0.042
1	D1S518	GATA7C01	185816911	187550288	170.32	0.073	216.72	0.076	131.3	0.072
1	D1S1660	GATA48B01	196877970	198611347	177.69	0.127	224.36	0.187	138.53	0.074
1	NA	GATA124F08	207035497	208968951	190.65	0.13	244.04	0.13	145.93	0.129
1	D1S549	GATA4H09	217710273	219643650	203.97	0.113	257.3	0.124	159.1	0.106
1	D1S3462	ATA29C07	230017139	231950516	215.46	0.1	269.94	0.123	169.85	0.078
1	D1S235	AFM203yg9	233960402	235893766	225.61	0.111	282.53	0.17	177.71	0.055
1	D1S1594	GATA22D12	238846623	240780000	236.88	0.068	300.28	0.066	183.2	0.069
1	D1S1609	GATA50F11	242132500	244065877	243.68	0.131	306.93	0.099	190.13	0.159
1	D1S2682	AFMa272xc9	246196925	248130302	257.07		316.99		206.61
2	(TPO)	sRA	1472375	1493368	0	0.044	0	0.029	0	0.059
2	D2S1780	GATA72G11	3722984	3745089	4.42	0.113	2.9	0.103	5.94	0.107
2	D2S2952	GATA116B01	7995489	8078038	15.9	0.097	13.39	0.141	16.78	0.061
2	D2S1400	GGAA20G10	11524390	11606939	25.71	0.128	27.93	0.189	22.91	0.075
2	D2S1360	GATA11H10	17355438	17491957	38.79	0.139	47.86	0.153	30.48	0.128
2	D2S405	GATA8F07	29330151	29476647	53.06	0.083	63.62	0.137	43.57	0.021
2	D2S1788	GATA86E02	36113810	36260306	61.41	0.067	77.65	0.09	45.64	0.043
2	D2S1356	ATA4F03	43227025	43373521	68.18	0.103	86.78	0.115	49.96	0.089
2	D2S1352	ATA27D04	50687218	50833714	78.61	0.137	98.53	0.163	58.97	0.109
2	D2S441	GATA8F03	68092502	68238998	92.69	0.063	115.45	0.09	70.09	0.037
2	D2S1394	GATA69E12	72992696	73139188	98.98	0.108	124.6	0.173	73.82	0.058
2	D2S1790	GATA88G05	84928800	85075289	109.95	0.079	142.59	0.148	79.66	0.013
2	D2S2972	GATA176C01	101938508	102572076	117.92	0.131	157.8	0.128	80.99	0.139
2	D2S410	GATA4E11	115957399	116240929	131.28	0.127	170.9	0.159	95.24	0.093
2	D2S1328	GATA27A12	125903199	126186729	144.29	0.115	187.35	0.113	104.68	0.118
2	D20S159	UT1307	136172987	136456517	156	0	198.84	0	116.68	0
2	D2S1334	GATA4D07	136172918	136456448	156.01	0.092	198.84	0.088	116.68	0.097
2	D2S1399	GGAA20G04	147926579	148210109	165.29	0.088	207.74	0.128	126.52	0.048
2	D2S1353	ATA27H09	159267177	159558931	174.17	0.058	220.86	0.076	131.35	0.036
2	D2S1776	GATA71D01	169353457	169645211	179.95	0.132	228.54	0.172	134.95	0.099
2	D2S1391	GATA65C03	184700675	184992430	193.52	0.121	246.48	0.177	144.97	0.076
2	D2S1384	GATA52A04	204935373	205227128	205.91	0.063	264.93	0.103	152.58	0.029
2	D2S2944	GATA30E06	214288152	214579786	212.22	0.079	275.37	0.08	155.46	0.073
2	D2S434	GATA4G12	218284736	218576491	220.15	0.131	283.48	0.165	162.84	0.105
2	D2S1363	GATA23D03	226737850	227029606	233.51	0.122	300.67	0.157	173.54	0.081
2	D2S427	GATA12H10	231914508	232206264	246.01	0.139	316.95	0.13	181.73	0.14
2	D2S2968	GATA178G09	237743204	238078465	260.33	0.103	330.26	0.025	196.07	0.216
2	D2S2986	2QTEL47	242515162	242866489	270.81		332.73		219.18
3	D3S2387	GATA22G12	1011272	1036272	0	0.022	0	0	0	0.043
3	D3S3630	AFMb296zf5	2675554	2700554	2.21	0.07	0	0.022	4.27	0.133
3	D3S1560	AFM217xd6	4024114	4048990	9.27	0.107	2.18	0.117	17.93	0.091
3	D3S4545	GATA164B08	8559807	8584807	20.15	0.105	14.13	0.184	27.12	0.037
3	D3S2403	GGAA4B09	13147403	13172403	30.79	0.092	33.38	0.125	30.81	0.066
3	D3S3038	GATA73D01	21924508	21949504	40.1	0.147	46.17	0.225	37.43	0.071
3	D3S2432	GATA27C08	32140243	32165239	55.24	0.03	70.45	0.05	44.58	0.01
3	D3S1768	GATA8B05	34599409	34624405	58.22	0.081	75.46	0.087	45.54	0.075
3	D3S2409	ATA10H11	49393088	49418083	66.43	0.077	84.28	0.04	53.05	0.107
3	D3S1766	GATA6F06	58956715	58981675	74.14	0.16	88.32	0.136	63.9	0.183
3	D3S3644	AFMb318yf1	64731323	64756283	90.72	0.117	102.31	0.211	83.1	0.053
3	D3S3039	GATA7F05	73925018	73842243	102.66	0.07	124.79	0.109	88.41	0.033
3	D3S4529	GATA128C02	85935252	85852473	109.67	0.078	135.82	0.122	91.7	0.033
3	D3S3045	GATA84B12	108472608	106989918	117.5	0.103	148.25	0.151	95.04	0.049
3	D3S2460	GATA68F07	118885068	117402378	127.97	0.009	163.79	0	99.99	0.021
3	D3S4523	ATA34G06	122374766	120892062	128.87	0.205	163.79	0.261	102.05	0.164
3	D3S1764	GATA4A10	140671058	139188368	150.7	0.1	192.71	0.15	119.11	0.052
3	D3S1744	GATA3C02	148575211	147092521	160.86	0.096	208.21	0.156	124.32	0.045
3	D3S1746	GATA8F01	153212431	151729741	170.53	0.098	224.4	0.084	128.86	0.104
3	D3S1763	GATA3H01	168722394	167239700	180.43	0.127	232.85	0.148	139.38	0.105
3	D3S2427	GATA22F11	177267495	175784801	193.42	0.129	248.09	0.207	150.08	0.057
3	D3S1262	AFM059xa9	187706175	186223479	206.59	0.09	270.06	0.085	155.79	0.09
3	D3S2398	GATA6G12	190903721	189421027	215.65	0.049	278.61	0.073	164.84	0.034
3	D3S2418	ATA22E01	193799704	192317010	220.54	0.137	285.99	0.072	168.26	0.209
3	D3S1311	AFM254ve1	198502535	197018107	234.61		293.21		190.49
4	D4S3360	4PTEL04	105905	115905	0	0.138	0	0.083	0	0.213
4	D4S2366	GATA22G05	6535686	6484785	14.15	0.136	8.39	0.143	22.81	0.124
4	D4S403	AFM157xg3	13360044	13750904	28.11	0.084	23.06	0.1	35.52	0.066
4	NA	GATA70E01	20722670	21113572	36.57	0.083	33.16	0.097	42.21	0.069
4	D4S2397	ATA27C07	26866965	27257867	44.96	0.065	42.99	0.042	49.19	0.083
4	D4S2632	GATA72G09	35380539	35704144	51.45	0.092	47.18	0.142	57.61	0.049
4	D4S1627	GATA7D01	43873570	44178813	60.8	0.11	61.83	0.185	62.57	0.042
4	D4S3248	GATA28F03	59704092	60021497	72.01	0.048	81.27	0.065	66.8	0.032
4	D4S2367	GATA24H01	67965388	68282801	76.8	0.096	87.79	0.144	70.05	0.045
4	D4S3243	GATA10G07	81151398	80932374	86.5	0.05	102.57	0.067	74.56	0.036
4	D4S2361	ATA2A03	85224464	85005440	91.48	0.14	109.33	0.177	78.13	0.106
4	D4S1647	GATA2F11	99653996	99434973	105.85	0.076	127.87	0.058	88.94	0.087
4	D4S2623	GATA62A12	111109234	110889706	113.54	0.151	133.66	0.197	97.76	0.108
4	D4S2394	ATA26B08	130517283	130297833	129.13	0.083	154.45	0.116	108.71	0.054
4	D4S1644	GATA11E09	141970903	141751453	137.48	0.03	166.22	0.041	114.16	0.019
4	D4S1625	GATA107	143720405	143500955	140.48	0.161	170.36	0.209	116.07	0.113
4	D4S1629	GATA8A05	158556260	158336810	157.2	0.081	192.68	0.148	127.61	0.022
4	D4S2368	GATA27G03	168952866	168716291	165.42	0.07	207.95	0.1	129.79	0.039
4	D4S2431	GGAA19H07	175057242	174820667	172.51	0.097	218.09	0.113	133.68	0.08
4	D4S2417	GATA42H02	180405481	180168475	182.32	0.103	229.59	0.141	141.79	0.065
4	D4S408	AFM165xc11	185388083	185151025	192.75	0.186	244.11	0.122	148.3	0.239
4	D4S1652	GATA5B02	190321326	190084332	212.25		256.55		174.34
5	D5S2488	ATA20G07	180431	127431	0	0.08	0	0.03	0	0.143
5	D5S2849	GATA145D10	3477465	3424465	8.1	0.075	3.01	0.067	14.74	0.081
5	D5S2505	GATA84E11	5870113	5817113	15.66	0.137	9.79	0.111	22.91	0.168
5	D5S817	GATA3E10	11638487	11585487	29.71	0.157	21.13	0.172	40.42	0.13
5	D5S2845	GATA134B03	22426405	22390648	45.93	0.095	39.02	0.185	53.75	0.035
5	D5S1470	GATA7C06	32528047	32492290	55.49	0.096	58.49	0.172	57.22	0.039
5	D5S1457	GATA21D04	41069616	41033859	65.23	0.078	76.43	0.129	61.12	0.027
5	D5S2500	GATA67D03	58732950	58697193	73.08	0.218	89.61	0.248	63.87	0.189
5	D5S1501	GATA52A12	78504210	78468454	96.39	0.059	116.79	0.062	83.72	0.055
5	D5S1725	GATA89G08	89202358	89166602	102.31	0.046	122.98	0.05	89.25	0.041
5	D5S1462	GATA3H06	96406286	96380530	106.87	0.101	127.98	0.133	93.39	0.069
5	D5S2501	GATA68A03	110064214	110036315	117.11	0.08	141.64	0.114	100.36	0.051
5	D5S1505	GATA62A04	119129545	119101646	125.19	0.132	153.28	0.175	105.44	0.093
5	D5S816	GATA2H09	135329409	135301510	138.71	0.051	171.6	0.059	114.85	0.044
5	D5S1480	ATA23A10	144123911	144143718	143.81	0.145	177.55	0.168	119.26	0.117
5	D5S820	GATA6E05	156054978	156122400	158.74	0.18	194.98	0.238	131.21	0.122
5	D5S1456	GATA11A11	168965098	169032520	177.57	0.076	220.93	0.098	143.67	0.052
5	D5S211	Mfd154	173180944	173248338	185.27	0.082	230.83	0.081	148.84	0.078
5	NA	ATA52D02	NA	NA	193.57	0.075	239.03	0.039	156.72	0.109
5	D5S408	AFM164xb8	179920921	179988239	201.1		242.95		167.76
6	D6S942	UT6540	765498	820498	0	0.124	0	0.054	0	0.217
6	F13A1	SE30	6266498	NA	12.63	0.142	5.46	0.191	23.19	0.087
6	D6S1006	ATC4D09	12968137	12860151	27.19	0.125	25.58	0.165	31.96	0.095
6	D6S1959	GATA29A01	20020074	19912095	39.94	0.085	42.68	0.155	41.58	0.015
6	D6S2439	GATA163B10	24414671	24306692	48.48	0.044	58.65	0.073	43.08	0.011
6	D6S1051	GATA61E03	36740976	36632998	52.87	0.091	65.99	0.081	44.22	0.097
6	D6S1017	GGAT3H10	41785275	41677196	62.08	0.076	74.12	0.166	54.07	0
6	D6S2410	GATA11E02	50751507	50643548	69.77	0.057	91.34	0.076	54.07	0.039
6	D6S1053	GATA64D02	64648238	64590279	75.5	0.069	99.03	0.091	57.94	0.057
6	D6S1031	ATA28B11	77518057	77461338	82.47	0.109	108.24	0.175	63.68	0.009
6	D6S1056	GATA68H04	94154229	94097508	93.53	0.08	126.57	0.04	64.63	0.127
6	D6S1021	ATA11D10	104780614	104673921	101.56	0.067	130.55	0.064	77.62	0.059
6	D6S474	GATA31	112985799	112879106	108.28	0.171	136.99	0.336	83.59	0.065
6	D6S1040	GATA23F08	131027446	130985753	126.13	0.083	177.69	0.137	90.15	0.033
6	D6S1009	GATA32B03	137343885	137302192	134.52	0.089	191.7	0.115	93.48	0.066
6	NA	GATA184A08	148008762	147967069	143.53	0.103	203.36	0.145	100.1	0.065
6	D6S2436	GATA165G02	154177940	154136056	154.03	0.116	218.33	0.166	106.65	0.066
6	D6S305	AFM242zg5	162115304	162195206	165.84	0.047	235.54	0.054	113.32	0.039
6	D6S1277	GATA81B01	164217731	164297741	170.57	0.14	240.97	0.158	117.18	0.12
6	D6S1027	ATA22G07	168951275	169209350	185		257.33		129.41
7	D7S2477	AFMb035xb9	257304	162221	0	0.076	0	0.023	0	0.126
7	D7S1819	GATA24F03	4459565	4493039	7.67	0.108	2.34	0.153	12.85	0.067
7	D7S3047	GATA119B03	9441504	9474960	18.67	0.15	18.18	0.14	19.61	0.152
7	D7S3051	GATA137H02	18251053	18284528	34.11	0.029	32.55	0.04	35.3	0.018
7	D7S1802	GATA41G07	20671829	20705304	36.97	0.076	36.58	0.079	37.14	0.072
7	D7S1808	GGAA3F06	28004248	28037580	44.67	0.09	44.56	0.099	44.38	0.079
7	D7S817	GATA13G11	32102921	32136396	53.78	0.094	54.64	0.107	52.35	0.083
7	D7S2846	GATA31A10	38101384	38134800	63.28	0.124	65.46	0.172	60.68	0.081
7	D7S1818	GATA24D12	49359421	49388875	75.97	0.096	83.35	0.141	68.86	0.059
7	D7S3046	GATA118G10	68190258	68552322	85.72	0.085	97.86	0.129	74.77	0.04
7	D7S2204	GATA73D10	77964859	78126923	94.29	0.061	111.05	0.049	78.82	0.07
7	D7S820	GATA3F01	83627328	83789383	100.42	0.102	115.99	0.077	85.86	0.13
7	D7S821	GATA5D08	95895452	96057507	110.76	0.052	123.72	0.077	99.11	0.026
7	D7S1799	GATA23F05	103982240	104195004	115.95	0.167	131.5	0.219	101.73	0.12
7	D7S3061	GGAA6D03	123076475	123289192	133.37	0.077	155.03	0.122	114.01	0.033
7	D7S1804	GATA43C11	131930166	132279626	141.17	0.103	167.46	0.142	117.28	0.069
7	D7S1824	GATA32C12	139659040	140012565	151.59	0.039	182.07	0.068	124.23	0.022
7	NA	GATA104	143354599	143723666	155.47	0.116	188.92	0.101	126.43	0.113
7	D7S3070	GATA189C06	151198047	151567114	167.28	0.09	199.11	0.057	137.89	0.125
7	D7S3058	GATA30D09	154198790	154567829	176.35	0.062	204.85	0.032	150.6	0.09
7	D7S559	Mfd265	156165886	156472993	182.63		208.07		159.71
8	D8S262	AFM127xh2	3664442	3677034	0	0.121	0	0.116	0	0.124
8	D8S503	AFM193xh4	9270580	9233163	12.36	0.052	11.84	0.049	12.66	0.056
8	NA	GATA151F02	13296849	13252478	17.57	0.058	16.74	0.086	18.24	0.03
8	D8S261	AFM123xg5	17870483	17826203	23.43	0.114	25.41	0.145	21.28	0.087
8	D8S560	AFMa127ye5	21646300	21601969	35.01	0.082	40.31	0.1	30.04	0.066
8	D8S1048	UT7129	26867735	26811818	43.26	0.061	50.44	0.071	36.63	0.053
8	D8S1477	GGAA20C10	32186709	32067167	49.42	0.097	57.6	0.18	41.97	0.027
8	D8S1110	GATA8G10	53343525	53180972	59.26	0.069	76.47	0.118	44.66	0.024
8	D8S1113	GGAA8G07	59870763	59708209	66.23	0.053	88.52	0.064	47.11	0.038
8	D8S1136	GATA41A01	66230638	66068084	71.6	0.094	94.97	0.179	50.96	0.033
8	D8S2324	GATA14E09	74416883	74254329	81.11	0.09	113.72	0.172	54.29	0.016
8	D20S201	GATA8B01	92092306	92023130	90.22	0.062	131.61	0.107	55.85	0.025
8	NA	GAAT1A4	99258954	99189778	96.47	0.073	142.43	0.124	58.32	0.024
8	D8S1132	GATA26E03	107398048	107328872	103.86	0.066	155.12	0.074	60.73	0.061
8	D8S592	GATA6B02	118525332	118456151	110.48	0.098	162.58	0.129	66.83	0.071
8	D8S1179	GATA7G07	125976261	125907080	120.39	0.048	175.74	0.083	73.94	0.015
8	D8S1128	GATA21C12	128664330	128595148	125.2	0.146	184.16	0.214	75.41	0.093
8	D8S1108	GATA50D10	136360837	136291655	140.28	0.154	207.06	0.144	84.81	0.157
8	D8S373	UT721	144296507	144225132	156.17		221.84		101.02
9	D9S1779	AFM026tg9	506800	516800	0	0.102	0	0.038	0	0.167
9	D9S1871	AFM345ta9	3849269	3859269	10.39	0.057	3.79	0.016	17.38	0.106
9	D9S2169	GATA62F03	5190409	5200389	16.11	0.11	5.36	0.091	28.16	0.118
9	NA	GATA187D09	10220368	10230368	27.33	0.146	14.56	0.173	40.22	0.119
9	D9S925	GATA27A11	18279058	18289058	42.36	0.095	32.63	0.161	52.34	0.036
9	D9S1121	GATA87E02	25393090	25403090	52.02	0.075	49.31	0.121	55.97	0.033
9	D9S1118	GATA71E08	31915342	31925342	59.61	0.059	61.68	0.134	59.27	0.007
9	D9S301	GATA7D12	72992540	73802720	65.52	0.08	75.45	0.143	60	0.032
9	D9S1122	GATA89A11	78878447	79688627	73.54	0.072	90.16	0.136	63.16	0.028
9	D9S922	GATA21F05	82158167	82968347	80.76	0.086	104.13	0.08	65.94	0.081
9	D9S1120	GATA81C04	87281533	88091713	89.42	0.122	112.17	0.16	74.16	0.085
9	D9S910	ATA18A07	100663562	101623741	101.9	0.046	128.76	0.048	82.71	0.042
9	D9S938	GGAA22E01	105023890	105984069	106.55	0.112	133.55	0.129	86.93	0.094
9	D9S930	GATA48D07	114276033	115236212	117.93	0.072	146.7	0.138	96.42	0.011
9	D9S934	GATA64G07	120135575	121095754	125.17	0.087	160.91	0.141	97.5	0.044
9	D9S1825	AFMb029xg1	126927953	127888132	133.94	0.138	175.37	0.124	101.94	0.133
9	D9S2157	ATA59H06	135025310	136035489	148.15	0.165	188.04	0.126	115.6	0.208
9	D9S1838	AFMb303zg9	139756537	140636716	165.3		200.96		137.76
10	D10S1435	GATA88F09	2233272	2243272	0	0.152	0	0.092	0	0.213
10	D10S189	AFM063xf4	6762031	6721910	15.72	0.03	9.31	0.024	22.73	0.038
10	D10S1412	ATA31G11	9303788	9263782	18.74	0.107	11.69	0.092	26.54	0.114
10	D10S1430	GATA84C01	12776995	12736989	29.59	0.116	21.01	0.188	38.15	0.072
10	D10S1423	GATA70E11	19477909	19437903	41.43	0.13	40.75	0.225	45.36	0.062
10	D10S1426	GATA73E11	30535790	30495784	54.78	0.037	64.95	0.057	51.64	0.017
10	D10S1208	ATA5A04	35297638	35257632	58.45	0.148	70.64	0.313	53.37	0.041
10	D10S1221	ATA21A03	57199897	57529891	73.73	0.053	107.37	0.061	57.5	0.053
10	D10S1225	ATA24F10	64425051	64755045	79.08	0.052	113.49	0.036	62.81	0.077
10	NA	GATA121A08	70182555	70512549	84.28	0.103	117.13	0.152	70.53	0.043
10	D10S1432	GATA87G01	74329402	74659396	94.74	0.053	132.84	0.079	74.84	0.034
10	D10S2327	GGAT1A4	80382055	80712049	100.03	0.097	140.82	0.137	78.26	0.058
10	D10S2470	GATA115E01	92354576	92364596	109.85	0.044	154.85	0.048	84.13	0.041
10	D10S677	GGAA2F11	95954428	95964438	114.24	0.041	159.63	0.048	88.24	0.04
10	D10S1239	GATA64A09	103186343	103196353	118.4	0.136	164.44	0.196	92.22	0.082
10	NA	ATA103C06	NA	NA	132.32	0.02	185.15	0.04	100.52	0
10	D10S1425	GATA71C09	119330145	119340155	134.3	0.08	189.14	0.14	100.52	0.033
10	D10S1230	ATA29C03	122732682	122742692	142.33	0.141	203.51	0.13	103.82	0.15
10	D10S1222	ATA22D02	129150739	129260749	156.83	0.073	216.8	0.078	119.35	0.074
10	D10S1248	GGAA23C05	130982451	131092461	164.21	0.103	224.63	0.057	126.83	0.149
10	D10S212	AFM198zb4	134299591	134449578	174.66		230.3		142.16
11	D11S1984	GGAA17G05	1523386	1566810	0	0.067	0	0.042	0	0.096
11	D11S2362	ATA33B03	4868745	4912169	6.7	0.099	4.19	0.095	9.67	0.103
11	D11S1999	GATA23F06	10676565	10719989	16.73	0.068	13.8	0.053	20.15	0.088
11	D11S1981	GATA48E02	17042780	17086204	23.61	0.144	19.17	0.252	29.05	0.053
11	NA	ATA34E08	25893560	25936984	38.44	0.085	46.91	0.077	34.33	0.092
11	D11S1392	GATA6B09	34596653	34640077	46.99	0.098	54.67	0.16	43.6	0.047
11	D11S1993	ATA1B07	43566673	43610097	56.92	0.044	71.27	0.068	48.28	0.016
11	D11S4459	ATA9B04	56271095	56514519	61.38	0.014	78.15	0.014	49.92	0.013
11	D11S2365	GATA63F09	55962369	56205793	62.77	0.016	79.59	0.024	51.18	0.009
11	D11S2363	GATA12F04	58992692	59236116	64.42	0.009	81.98	0.009	52.04	0.009
11	D11S2006	GATA46A12	59478464	59721888	65.28	0.13	82.86	0.216	52.9	0.055
11	D11S2371	GATA90D07	73182779	73505131	78.61	0.067	105.94	0.087	58.46	0.055
11	D11S2002	GATA30G01	79643051	79965403	85.35	0.19	114.76	0.232	63.94	0.148
11	D11S2000	GATA28D01	105063951	105558741	105.31	0.058	139.94	0.072	79.18	0.041
11	D11S1986	GGAA7G08	110728815	111223605	111.14	0.077	147.14	0.124	83.28	0.033
11	D11S1998	GATA23E06	117202970	117697760	118.85	0.114	159.85	0.138	86.57	0.086
11	D11S4464	GATA64D03	123131837	123626627	130.49	0.136	173.96	0.129	95.29	0.137
11	D11S4463	GATA117D01	130377449	130872239	144.48	0.045	187.21	0.017	109.34	0.078
11	D11S1304	UT2095	132091401	132586191	148.99	0.04	188.91	0.021	117.18	0.065
11	D11S969	AFM205vf10	132740062	133234852	152.97		191.02		123.73
12	D12S372	GATA4H03	3457623	3587362	0	0.114	0	0.048	0	0.185
12	NA	GATA49D12	8048872	8157605	11.58	0.086	4.81	0.114	19.37	0.055
12	D12S269	MFD259	13497722	13606455	20.28	0.034	16.38	0.053	24.88	0.021
12	D12S373	GATA6C01	16906265	17014998	23.69	0.14	21.7	0.198	27.02	0.101
12	D12S1042	ATA27A06	27538639	27647372	38.13	0.095	42.61	0.192	37.28	0.011
12	D12S1301	GATA91H06	42348911	44062644	47.71	0.076	62.82	0.116	38.39	0.044
12	D12S297	UT5029	50899321	52613054	55.35	0.149	74.69	0.208	42.78	0.099
12	D12S1294	GATA73H09	66220450	67934183	70.69	0.052	96.81	0.056	52.81	0.043
12	D12S1052	GATA26D02	73895728	75609461	75.94	0.138	102.48	0.128	57.11	0.143
12	D12S1064	GATA63D12	89347430	90823299	90.06	0.085	115.59	0.095	71.84	0.076
12	D12S1300	GATA85A04	97025074	98500943	98.69	0.053	125.25	0.076	79.52	0.031
12	NA	PAH	101807288	103283157	104.01	0.136	132.96	0.194	82.59	0.079
12	D12S2070	ATA25F09	114567092	116082709	117.93	0.074	153.41	0.109	90.6	0.041
12	D12S395	GATA4H01	118672849	120188466	125.41	0.138	164.44	0.104	94.71	0.171
12	D12S2078	GATA32F05	126527093	127961140	139.61	0.108	175.01	0.098	112.57	0.113
12	D12S1045	ATA29A06	128963691	130397738	150.6	0.08	184.99	0.061	124.02	0.095
12	D12S1638	AFMb002vd5	131828792	133318719	158.64		191.17		133.6
13	D13S787	GATA23C03	23278738	24380738	0	0.169	0	0.161	0	0.175
13	NA	ATA5A09	29970681	31072681	17.6	0.07	16.67	0.081	18.22	0.054
13	D13S1493	GGAA29H03	32906926	34008926	24.63	0.058	24.85	0.09	23.63	0.029
13	D13S894	GATA86H01	37636509	38738509	30.47	0.174	33.95	0.199	26.56	0.146
13	D13S1807	GATA11C08	54004097	55106096	48.62	0.124	55.03	0.188	41.61	0.058
13	D13S800	GATA64F08	72772693	73874692	61.24	0.127	74.79	0.139	47.45	0.112
13	D13S317	GATA7G10	81620060	82722059	74.26	0.135	89.09	0.179	58.81	0.086
13	D13S793	GATA43H03	96749844	97951762	88.09	0.058	107.85	0.061	67.52	0.057
13	D13S779	ATA26D07	100301956	101503955	93.92	0.128	113.99	0.196	73.2	0.065
13	D13S796	GATA51B02	106686966	107888965	107.05	0.061	134.7	0.077	79.77	0.045
13	D13S895	GGAA22G01	108386267	109588266	113.17	0.077	142.47	0.043	84.26	0.111
13	D13S285	AFM309va9	111843434	112795432	120.98		146.83		95.57
14	D14S742	GATA74E02	21270815	22200975	0	0.14	0	0.157	0	0.122
14	D14S1280	GATA31B09	25725631	26655791	14.36	0.028	16.22	0	12.48	0.055
14	D14S608	GATA43H01	27919195	28849444	17.2	0.142	16.22	0.162	18	0.119
14	D14S599	ATA29G03	33723548	34653797	31.81	0.143	33.03	0.137	30.12	0.148
14	D14S587	GGAA10C09	53436576	54366826	46.52	0.101	47.09	0.124	45.37	0.084
14	D14S592	ATA19H08	60466609	61396856	56.79	0.077	59.72	0.148	53.83	0.008
14	D14S588	GGAA4A12	69290039	70220286	64.55	0.154	75	0.174	54.6	0.138
14	D14S606	GATA30A03	81323693	82253940	80.52	0.094	93.18	0.094	68.8	0.092
14	NA	GATA193A07	88526586	89456833	90.06	0.056	102.73	0.093	78.09	0.022
14	D14S617	GGAA21G11	91272543	92202790	95.71	0.104	112.09	0.129	80.29	0.074
14	D14S1434	GATA168F06	94378110	95308357	106.32	0.165	125.33	0.2	87.73	0.122
14	D14S1426	GATA136B01	99689318	100619565	123.41	0.083	146.47	0.05	100.13	0.126
14	D14S1007	AFMb002zf1	105049023	105977978	131.83		151.44		113.05
15	D15S128	AFM273yf9	22681893	25130800	0	0.06	0	0.084	0	0.033
15	D15S822	GATA88H02	24973428	27390682	6.08	0.077	8.49	0.097	3.35	0.058
15	D15S165	AFM248vc5	29047915	31260619	13.84	0.138	18.36	0.107	9.21	0.165
15	NA	GATA50C03	34780495	36993203	28	0.081	29.27	0.103	26.38	0.061
15	D15S659	GATA63A03	44161300	46374008	36.17	0.149	39.71	0.197	32.5	0.107
15	D15S643	GATA50G06	57501115	59713823	51.49	0.087	60.53	0.105	43.33	0.072
15	D15S1507	GATA151F03	63127063	65340010	60.26	0.113	71.18	0.175	50.63	0.064
15	D15S818	GATA85D02	72017620	74230567	71.76	0.108	89.51	0.2	57.08	0.034
15	D15S655	ATA28G05	85777069	87976065	82.77	0.081	110.74	0.115	60.49	0.062
15	D15S652	ATA24A08	90318371	92517367	90.95	0.101	122.41	0.157	66.73	0.039
15	D15S816	GATA73F01	92820788	95019784	101.15	0.132	138.69	0.103	70.64	0.166
15	D15S1515	GATA197B10	96134658	98333654	114.64	0.08	149.17	0.013	87.85	0.129
15	D15S642	GATA27A03	100152332	102334809	122.67		150.45		101
16	D16S3401	16PTEL06	171931	231930	0	0.153	0	0.117	0	0.193
16	D16S2616	ATA41E04	6212628	6272627	15.77	0.114	11.93	0.104	20.41	0.12
16	D16S748	ATA3A07	12046946	12139445	27.33	0.085	22.51	0.083	32.69	0.091
16	D16S764	GATA42E11	18160778	18253277	35.96	0.08	30.86	0.098	41.88	0.064
16	D16S403	AFM049xd2	22945152	23037651	44.01	0.072	40.83	0.138	48.32	0.016
16	D16S769	GATA71H05	26066263	26158762	51.25	0.071	54.98	0.115	49.93	0.035
16	D16S753	GGAA3G05	31181005	31273504	58.4	0.051	66.73	0.092	53.45	0.013
16	D16S3396	ATA55A11	49749858	51192357	63.52	0.051	76	0.098	54.78	0.012
16	D16S3253	GATA22F09	53344121	54786620	68.67	0.129	85.95	0.2	55.99	0.071
16	NA	GATA138C05	60670978	NA	81.91	0.071	107.08	0.103	63.09	0.04
16	D16S2624	GATA81D12	70292632	71735131	89.01	0.115	117.58	0.12	67.11	0.104
16	D16S516	AFM350vd1	77681656	79124155	100.69	0.109	129.8	0.162	77.71	0.066
16	D16S422	AFM249xc5	81468930	82911364	111.75	0.146	146.63	0.111	84.37	0.169
16	D16S539	GATA11C06	84943758	86386257	126.77	0.053	157.93	0.066	102.02	0.04
16	D16S2621	GATA71F09	86530906	87973405	132.12		164.6		106.02
17	D17S1308	GTAT1A05	569917	623167	0	0.064	0	0.013	0	0.169
17	D17S1298	GAAT2C03	3613299	3666550	6.41	0.304	1.26	0.291	17.62	0.253
17	NA	ATA78D02	13057510	13116785	41.74	0.109	34.51	0.187	45.51	0.046
17	D17S2196	GATA185H04	17205207	17264482	52.85	0.049	54.15	0.089	50.13	0.015
17	D17S1294	GGAA9D03	25406301	28382175	57.72	0.146	63.14	0.251	51.61	0.07
17	D17S1299	GATA25A04	36247937	38994411	72.75	0.061	90.71	0.086	58.67	0.026
17	D17S2180	ATC6A06	44028109	46673110	78.88	0.169	99.44	0.223	61.23	0.121
17	D17S1290	GATA49C09	53686448	56331449	96.5	0.112	123.39	0.154	73.58	0.072
17	D17S2193	ATA43A10	64059357	66547762	107.94	0.147	139.32	0.15	80.81	0.139
17	D17S1301	GATA28D11	70192530	72680935	123.1	0.072	154.83	0.106	95.04	0.041
17	D17S2195	ATA58A02	73403925	75892330	130.38	0.083	165.56	0.092	99.15	0.074
17	D17S784	AFM044xg3	75416863	77802268	138.72		174.82		106.64
18	NA	GATA178F11	2113098	2123098	0	0.032	0	0.019	0	0.046
18	D18S1370	ATA45G06	3147651	3157651	3.2	0.086	1.87	0.067	4.58	0.109
18	D18S1376	GATA185C06	5327457	5337457	11.88	0.11	8.65	0.154	15.69	0.062
18	D18S843	ACT1A01	8603770	8613770	23.06	0.088	24.54	0.12	21.93	0.051
18	D18S542	GATA11A06	11482759	11492759	31.94	0.143	36.76	0.231	27.03	0.057
18	D18S877	GATA64H04	24979188	26725190	46.61	0.086	61.8	0.119	32.8	0.057
18	D18S535	GATA13	36402787	38148789	55.33	0.131	73.96	0.22	38.54	0.052
18	D18S851	GATA6D09	48361419	50107421	68.72	0.038	97.63	0.03	43.76	0.05
18	D18S858	ATA23G05	53048092	54897094	72.52	0.053	100.6	0.067	48.79	0.04
18	D18S1357	ATA7D07	56970842	58819862	77.87	0.078	107.33	0.097	52.8	0.057
18	D18S1364	GATA7E12	61551140	63400160	85.77	0.078	117.16	0.079	58.53	0.075
18	NA	ATA82B02	67064498	68913518	93.62	0.111	125.16	0.107	66.13	0.106
18	D18S1371	GATA177C03	71239736	73110748	104.92	0.086	136.02	0	76.87	0.194
18	D18S1390	18QTEL11	75952909	77851921	113.58		136.02		97.34
19	D19S591	GATA44F10	3026853	3075853	0	0.088	0	0.08	0	0.099
19	D19S1034	GATA21G05	6064256	6113256	8.93	0.086	8.11	0.11	10.06	0.063
19	D19S586	GATA23B01	9665797	9804797	17.65	0.109	19.31	0.154	16.34	0.063
19	D19S714	GATA66B04	15589231	15728132	28.76	0.113	35.2	0.158	22.72	0.073
19	D19S433	GGAA2A03	35108867	30417027	40.31	0.039	51.6	0.065	30.06	0.019
19	D19S245	Mfd235	38789997	34098157	44.26	0.116	58.13	0.188	32	0.054
19	D19S559	UT7544	50022063	45330223	56.08	0.13	77.87	0.229	37.42	0.067
19	D19S246	Mfd232	55647457	50955645	69.38	0.134	102.66	0.01	44.13	0.186
19	D19S589	GATA29B01	58498394	53806582	83.11	0.106	103.63	0.037	63.64	0.201
19	D19S254	Mfd238	62358762	57666950	93.92		107.38		84.96
20	D20S103	AFM077xd3	507263	559258	0	0.131	0	0.016	0	0.24
20	D20S482	GATA51D03	4454279	4506279	13.4	0.136	1.57	0.157	26.21	0.121
20	D20S851	AFMa218yb5	8809944	8861944	27.39	0.11	17.87	0.132	38.56	0.091
20	D20S1143	GATA129B03	15246039	15297993	38.6	0.094	31.4	0.182	47.8	0.015
20	D20S477	GATA29F06	22360084	22412084	48.13	0.065	50.51	0.134	49.27	0.008
20	D20S478	GATA42A03	36665442	37232028	54.66	0.103	64.21	0.167	50.04	0.045
20	D20S481	GATA47F05	43201695	43768281	65.12	0.124	81.59	0.156	54.52	0.103
20	D20S480	GATA45B10	51290614	51857207	77.77	0.142	97.68	0.174	65.01	0.108
20	D20S451	UT254	56097935	56664529	92.36	0.019	115.78	0.028	75.94	0.009
20	D20S164	UT1772	56486762	57053356	94.29		118.62		76.87
21	D21S1432	GATA11C12	16265317	17343446	0	0.079	0	0.132	0	0.039
21	D21S1437	GGAA3C07	20568710	21646839	7.93	0.107	13.54	0.17	3.91	0.056
21	D21S2052	GATA129D11	27740433	28818562	18.82	0.196	31.26	0.172	9.49	0.204
21	D21S1440	ATA27F01	38063497	39141627	39.54	0.024	49.17	0.02	31.11	0.028
21	D21S2055	GATA188F04	40113290	41191420	41.93	0.097	51.16	0.119	33.88	0.081
21	D21S1411	UT1355	43033739	44160670	51.77	0.068	63.3	0	42.07	0.125
21	D21S1446	GATA70B08	46862013	48037585	58.66		63.3		54.86
22	NA	GATA198B05	16030650	17650650	0	0.153	0	0.205	0	0.099
22	D22S686	GGAA10F06	21398519	23068519	15.76	0.057	21.75	0.074	10.07	0.04
22	D22S345	Mfd313	22818587	24488587	21.48	0.09	29.16	0.108	14.04	0.073
22	D22S689	GATA21F03	27186460	28856460	30.58	0.091	40.11	0.078	21.38	0.1
22	D22S683	GATA11B12	34843873	36513927	39.82	0.033	47.99	0.063	31.48	0.007
22	D22S1045	ATA37D06	35866244	37536298	43.13	0.17	54.33	0.222	32.2	0.128
22	D22S532	UT7136	44501825	46123161	60.87	0.152	78.13	0.107	45.29	0.19
22	D22S1169	AFMb337zh9	47788105	49402101	76.56		89		65.26
X	DXS9895	GATA124B04	7387107	7377107			0	0.091
X	DXS9902	GATA175D03	15233537	15323616			9.22	0.128
X	DXS6795	ATA28C05	23154421	23244500			22.35	0.031
X	DXS9896	GATA124E07	29247081	29337160			25.41	0.147
X	DXS1068	AFM238yc11	38793171	38908117			40.56	0.085
X	DXS6810	GATA69C12	42803634	42918690			49.13	0.032
X	NA	GATA144D04	44898394	45013450			52.33	0.062
X	DXS7132	GATA72E05	64572061	64655336			58.59	0.049
X	DXS6800	GATA31D10	78567066	78680410			63.53	0.096
X	DXS6789	GATA31F01	95336070	95449414			73.3	0.091
X	DXS9893	ATA31E12	106141353	106254583			82.54	0.05
X	NA	GATA172D05	113061249	113174984			87.52	0.106
X	NA	GATA165B12	120705649	120877968			98.25	0.145
X	DXS1047	AFM150xf10	128903001	129075320			113.16	0.132
X	D3S2390	GATA31E08	140061921	140234255			126.67	0.079
X	DXS7127	GATA100G03	142768992	142941125			134.67	0.074
X	DXS998	AFM224zg11	146415599	146607898			142.16
