# Supplementary material for: Enhanced genetic maps from family-based disease studies: population-specific comparisons
Source: BMC Med Genet. 2011 Jan 19;12:15. doi: 10.1186/1471-2350-12-15 (PMC3037840; doi:10.1186/1471-2350-12-15)
Supplement: Additional file 5 — Enhanced linkage maps for the Palauan population. Detailed enhanced linkage map in the Palauan population. [file 1471-2350-12-15-S5.XLS]

## Sheet: Palauan-maps.out2
Additional File 5: Enhanced genetic maps for the Palauan population (Kosambi cM)
Chromo-some	D-Name	Primer name	Build 36.3 physical position	Build 37.2 physical position	Sex-averaged map(cM)	Recombination rate (ϴ) averaged	Female map (cM)	Recombination rate (ϴ) female	Male map (cM)	Recombination rate (ϴ) male
1	D1S1612	GGAA3A07	8040572	8117985	12.44	0.139	13.21	0.183	11.36	0.091
1	D1S1597	GATA27E01	13656774	13784187	26.67	0.092	32.38	0.135	20.54	0.057
1	D1S3669	GATA29A05	17656255	17783668	35.96	0.085	46.19	0.135	26.27	0.045
1	D1S3720	ATA47D07	20784515	20911928	44.51	0.191	60	0.269	30.75	0.126
1	NA	ATA79C10	34325717	34553130	64.63	0.082	90.12	0.117	43.59	0.051
1	D1S3721	GATA129H04	41499079	41726492	72.91	0.053	101.99	0.087	48.68	0.031
1	D1S2134	GATA72H07	48053855	48281268	78.23	0.07	110.73	0.145	51.76	0.017
1	D1S1596	GATA26G09	59502945	59730233	85.31	0.206	125.62	0.286	53.51	0.138
1	D1S1665	GATA61A06	74001979	74229391	107.17	0.073	158.14	0.108	67.67	0.052
1	D1S1728	GATA109	81771134	81998597	114.55	0	169.15	0	72.85	0
1	D1S551	GATA6A05	82667884	82895296	114.55	0.149	169.15	0.176	72.85	0.111
1	NA	GATA124C08	98457889	98685301	129.89	0.034	187.57	0.019	84.14	0.057
1	NA	GATA133A08	106083035	106281512	133.35	0.01	189.43	0.007	89.82	0
1	D1S1627	ATA25E07	106765188	106963665	134.33	0	190.12	0	89.82	0.012
1	NA	ATA42G12	106877220	107075628	134.33	0.147	190.12	0.225	91.02	0.077
1	D1S534	GATA12A07	119479787	119678264	149.53	0.065	214.31	0.098	98.77	0.036
1	D1S1653	GATA43A04	156199398	157932774	156.03	0.067	224.26	0.126	102.39	0.017
1	D1S1679	GGAA5F09	160628539	162361915	162.77	0.036	237.15	0.044	104.05	0.02
1	D1S1677	GGAA22G10	161826325	163559701	166.38	0.124	241.55	0.137	106.07	0.119
1	D1S1589	ATA4E02	172527725	174261102	179.07	0.101	255.58	0.101	118.22	0.096
1	D1S518	GATA7C01	185816911	187550288	189.27	0.098	265.82	0.118	127.95	0.067
1	D1S1660	GATA48B01	196877970	198611347	199.18	0.146	277.82	0.212	134.65	0.08
1	NA	GATA124F08	207035497	208968951	214.24	0.105	300.38	0.13	142.73	0.067
1	D1S549	GATA4H09	217710273	219643650	224.87	0.1	313.67	0.129	149.48	0.072
1	D1S3462	ATA29C07	230017139	231950516	235.01	0.11	326.85	0.199	156.73	0.029
1	D1S235	AFM203yg9	233960402	235893766	246.16	0.107	347.96	0.104	159.66	0.108
1	D1S1594	GATA22D12	238846623	240780000	256.98	0.046	358.52	0.036	170.6	0.062
1	D1S1609	GATA50F11	242132500	244065877	261.6	0.046	362.1	0.07	176.83	0
1	D1S2682	AFMa272xc9	246196925	248130302	266.25		369.1		176.83
2	(TPO)	sRA	1472375	1493368	0	0.031	0	0	0	0.059
2	D2S1780	GATA72G11	3722984	3745089	3.13	0.12	0	0.087	5.95	0.13
2	D2S2952	GATA116B01	7995489	8078038	15.36	0.083	8.83	0.163	19.25	0.061
2	D2S1400	GGAA20G10	11524390	11606939	23.73	0.126	25.69	0.299	25.36	0.001
2	D2S1360	GATA11H10	17355438	17491957	36.62	0.078	60.13	0.075	25.41	0.108
2	D2S405	GATA8F07	29330151	29476647	44.53	0.123	67.69	0.167	36.42	0.072
2	D2S1788	GATA86E02	36113810	36260306	57.12	0.062	85.09	0.059	43.65	0.063
2	D2S1356	ATA4F03	43227025	43373521	63.38	0.069	91.07	0.109	50.01	0.03
2	D2S1352	ATA27D04	50687218	50833714	70.36	0.175	102.17	0.232	53.06	0.125
2	D2S441	GATA8F03	68092502	68238998	88.67	0.074	127.35	0.103	65.82	0.043
2	D2S1394	GATA69E12	72992696	73139188	96.13	0.141	137.8	0.238	70.11	0.043
2	D2S1790	GATA88G05	84928800	85075289	110.57	0.058	163.7	0.062	74.43	0.075
2	D2S2972	GATA176C01	101938508	102572076	116.39	0.136	169.89	0.225	82	0.054
2	D2S410	GATA4E11	115957399	116240929	130.31	0.126	194.18	0.166	87.46	0.091
2	D2S1328	GATA27A12	125903199	126186729	143.19	0.077	211.4	0.132	96.63	0.04
2	D20S159	UT1307	136172987	136456517	150.95	0	224.9	0	100.61	0
2	D2S1334	GATA4D07	136172918	136456448	150.95	0.119	224.9	0.165	100.61	0.081
2	D2S1399	GGAA20G04	147926579	148210109	163.1	0.087	242.08	0.1	108.75	0.074
2	D2S1353	ATA27H09	159267177	159558931	171.93	0.062	252.2	0.066	116.19	0.053
2	D2S1776	GATA71D01	169353457	169645211	178.12	0.134	258.86	0.151	121.51	0.115
2	D2S1391	GATA65C03	184700675	184992430	191.82	0.084	274.43	0.129	133.23	0.048
2	D2S1384	GATA52A04	204935373	205227128	200.25	0.126	287.63	0.2	138.05	0.075
2	D2S2944	GATA30E06	214288152	214579786	213.08	0.085	308.8	0.117	145.57	0.051
2	D2S434	GATA4G12	218284736	218576491	221.68	0.128	320.67	0.15	150.65	0.107
2	D2S1363	GATA23D03	226737850	227029606	234.77	0.091	336.19	0.185	161.49	0.016
2	D2S427	GATA12H10	231914508	232206264	243.96	0.173	355.64	0.167	163.11	0.148
2	D2S2968	GATA178G09	237743204	238078465	262	0.056	373.02	0.031	178.35	0.083
2	D2S2986	2QTEL47	242515162	242866489	267.58		376.11		186.69
3	D3S2387	GATA22G12	1011272	1036272	0	0.045	0	0.018	0	0.072
3	D3S3630	AFMb296zf5	2675554	2700554	4.49	0.029	1.79	0.015	7.2	0.043
3	D3S1560	AFM217xd6	4024114	4048990	7.38	0.105	3.32	0.153	11.55	0.051
3	D3S4545	GATA164B08	8559807	8584807	18.03	0.154	19.07	0.173	16.72	0.147
3	D3S2403	GGAA4B09	13147403	13172403	33.98	0.102	37.17	0.214	31.85	0.031
3	D3S3038	GATA73D01	21924508	21949504	44.38	0.141	60.08	0.248	34.95	0.066
3	D3S2432	GATA27C08	32140243	32165239	58.88	0.009	87.27	0.019	41.55	0
3	D3S1768	GATA8B05	34599409	34624405	59.81	0.071	89.19	0.092	41.55	0.042
3	D3S2409	ATA10H11	49393088	49418083	66.96	0.096	98.52	0.075	45.75	0.12
3	D3S1766	GATA6F06	58956715	58981675	76.72	0.116	106.13	0.216	57.98	0.01
3	D3S3644	AFMb318yf1	64731323	64756283	88.56	0.146	129.29	0.193	58.97	0.126
3	D3S3039	GATA7F05	73925018	73842243	103.58	0.083	149.66	0.108	71.8	0.061
3	D3S4529	GATA128C02	85935252	85852473	111.97	0.087	160.59	0.134	77.96	0.05
3	D3S3045	GATA84B12	108472608	106989918	120.71	0.099	174.29	0.129	82.96	0.071
3	D3S2460	GATA68F07	118885068	117402378	130.78	0.03	187.53	0.058	90.1	0
3	D3S4523	ATA34G06	122374766	120892062	133.74	0.19	193.34	0.256	90.1	0.133
3	D3S1764	GATA4A10	140671058	139188368	153.8	0.037	221.67	0.048	103.68	0.024
3	D3S1744	GATA3C02	148575211	147092521	157.47	0.077	226.48	0.118	106.06	0.037
3	D3S1746	GATA8F01	153212431	151729741	165.22	0.092	238.5	0.111	109.78	0.08
3	D3S1763	GATA3H01	168722394	167239700	174.56	0.151	249.75	0.184	117.79	0.112
3	D3S2427	GATA22F11	177267495	175784801	190.12	0.148	269.07	0.294	129.16	0.082
3	D3S1262	AFM059xa9	187706175	186223479	205.41	0.064	302.8	0.082	137.44	0.043
3	D3S2398	GATA6G12	190903721	189421027	211.89	0.043	311.11	0.059	141.75	0.033
3	D3S2418	ATA22E01	193799704	192317010	216.24	0.081	317.02	0.071	145.09	0.082
3	D3S1311	AFM254ve1	198502535	197018107	224.43		324.21		153.31
4	D4S3360	4PTEL04	105905	115905	0	0.144	0	0.141	0	0.134
4	D4S2366	GATA22G05	6535686	6484785	14.84	0.144	14.5	0.174	13.79	0.099
4	D4S403	AFM157xg3	13360044	13750904	29.64	0.087	32.69	0.036	23.8	0.142
4	NA	GATA70E01	20722670	21113572	38.4	0.081	36.35	0.093	38.39	0.064
4	D4S2397	ATA27C07	26866965	27257867	46.54	0.052	45.78	0.09	44.81	0.025
4	D4S2632	GATA72G09	35380539	35704144	51.71	0.104	54.84	0.166	47.36	0.06
4	D4S1627	GATA7D01	43873570	44178813	62.25	0.061	72.1	0.129	53.39	0
4	D4S3248	GATA28F03	59704092	60021497	68.35	0.035	85.29	0.069	53.39	0.006
4	D4S2367	GATA24H01	67965388	68282801	71.88	0.096	92.22	0.157	53.94	0.047
4	D4S3243	GATA10G07	81151398	80932374	81.63	0.044	108.44	0.062	58.65	0.022
4	D4S2361	ATA2A03	85224464	85005440	85.99	0.106	114.65	0.12	60.89	0.088
4	D4S1647	GATA2F11	99653996	99434973	96.72	0.113	126.86	0.167	69.77	0.06
4	D4S2623	GATA62A12	111109234	110889706	108.22	0.186	144.2	0.218	75.79	0.146
4	D4S2394	ATA26B08	130517283	130297833	127.74	0.119	167.51	0.179	90.84	0.074
4	D4S1644	GATA11E09	141970903	141751453	139.88	0.011	186.27	0.018	98.25	0
4	D4S1625	GATA107	143720405	143500955	140.99	0.113	188.04	0.173	98.25	0.059
4	D4S1629	GATA8A05	158556260	158336810	152.49	0.114	206.09	0.16	104.22	0.066
4	D4S2368	GATA27G03	168952866	168716291	164.1	0.089	222.66	0.093	110.88	0.075
4	D4S2431	GGAA19H07	175057242	174820667	173.05	0.081	232.09	0.101	118.39	0.06
4	D4S2417	GATA42H02	180405481	180168475	181.2	0.121	242.35	0.216	124.43	0.037
4	D4S408	AFM165xc11	185388083	185151025	193.59	0.144	265.42	0.069	128.1	0.172
4	D4S1652	GATA5B02	190321326	190084332	208.43		272.35		146.06
5	D5S2488	ATA20G07	180431	127431	0	0.109	0	0.078	0	0.128
5	D5S2849	GATA145D10	3477465	3424465	11.11	0.059	7.89	0.097	13.08	0.02
5	D5S2505	GATA84E11	5870113	5817113	17.03	0.129	17.7	0.069	15.12	0.179
5	D5S817	GATA3E10	11638487	11585487	30.22	0.076	24.64	0.077	33.88	0.076
5	D5S2845	GATA134B03	22426405	22390648	37.93	0.176	32.45	0.297	41.52	0.1
5	D5S1457	GATA21D04	41069616	41033859	56.32	0.103	66.7	0.214	51.69	0.043
5	D5S2500	GATA67D03	58732950	58697193	66.77	0.175	89.53	0.305	56.01	0.081
5	D5S1501	GATA52A12	78504210	78468454	85.04	0.037	124.94	0.069	64.2	0
5	D5S1725	GATA89G08	89202358	89166602	88.75	0.052	131.84	0.091	64.21	0.015
5	D5S1462	GATA3H06	96406286	96380530	93.99	0.086	141.05	0.106	65.73	0.057
5	D5S2501	GATA68A03	110064214	110036315	102.7	0.106	151.81	0.112	71.45	0.1
5	D5S1505	GATA62A04	119129545	119101646	113.51	0.15	163.15	0.23	81.63	0.08
5	D5S816	GATA2H09	135329409	135301510	128.95	0.084	188.06	0.162	89.7	0.023
5	D5S1480	ATA23A10	144123911	144143718	137.42	0.134	204.92	0.212	92	0.068
5	D5S820	GATA6E05	156054978	156122400	151.17	0.188	227.59	0.202	98.87	0.161
5	D5S1456	GATA11A11	168965098	169032520	170.93	0.13	248.97	0.164	115.6	0.082
5	D5S211	Mfd154	173180944	173248338	184.26	0.093	265.97	0.053	123.83	0.131
5	NA	ATA52D02	NA	NA	193.66	0.056	271.26	0.057	137.25	0.058
5	D5S408	AFM164xb8	179920921	179988239	199.31		276.96		143.12
6	D6S942	UT6540	765498	820498	0	0.151	0	0.198	0	0.115
6	F13A1	SE30	6266498	NA	15.55	0.178	20.92	0.165	11.68	0.124
6	D6S1006	ATC4D09	12968137	12860151	34.15	0.08	38.09	0.224	24.29	0.051
6	D6S1959	GATA29A01	20020074	19912095	42.23	0.093	62.24	0.171	29.43	0.044
6	D6S2439	GATA163B10	24414671	24306692	51.68	0.053	80.01	0.086	33.8	0.007
6	D6S1051	GATA61E03	36740976	36632998	57.05	0.147	88.69	0.181	34.48	0.097
6	D6S1017	GGAT3H10	41785275	41677196	72.23	0.051	107.64	0.149	44.29	0.012
6	D6S2410	GATA11E02	50751507	50643548	77.39	0.057	123.02	0.137	45.46	0
6	D6S1053	GATA64D02	64648238	64590279	83.09	0.076	137.12	0.1	45.46	0.066
6	D6S1031	ATA28B11	77518057	77461338	90.73	0.162	147.25	0.25	52.09	0.094
6	D6S1056	GATA68H04	94154229	94097508	107.48	0.032	174.68	0.035	61.55	0.039
6	D6S1021	ATA11D10	104780614	104673921	110.64	0.089	178.15	0.102	65.49	0.074
6	D6S474	GATA31	112985799	112879106	119.62	0.056	188.5	0.105	72.99	0
6	D6S1040	GATA23F08	131027446	130985753	125.21	0.112	199.2	0.131	72.99	0.099
6	D6S1009	GATA32B03	137343885	137302192	136.56	0.151	212.56	0.207	83	0.082
6	NA	GATA184A08	148008762	147967069	152.16	0.114	234.55	0.228	91.25	0.068
6	D6S2436	GATA165G02	154177940	154136056	163.76	0.139	259.22	0.148	98.04	0.125
6	D6S305	AFM242zg5	162115304	162195206	178	0.029	274.52	0.059	110.77	0.006
6	D6S1277	GATA81B01	164217731	164297741	180.92	0.064	280.5	0.096	111.32	0.033
6	D6S1027	ATA22G07	168951275	169209350	187.36		290.23		114.66
7	D7S2477	AFMb035xb9	257304	162221	0	0.03	0	0.013	0	0.052
7	D7S1819	GATA24F03	4459565	4493039	3.04	0.114	1.27	0.146	5.21	0.068
7	D7S3047	GATA119B03	9441504	9474960	14.61	0.115	16.3	0.201	12.01	0.051
7	D7S3051	GATA137H02	18251053	18284528	26.3	0.027	37.57	0.023	17.1	0.02
7	D7S1802	GATA41G07	20671829	20705304	28.99	0.141	39.9	0.262	19.06	0.038
7	D7S1808	GGAA3F06	28004248	28037580	43.46	0.088	69.03	0.116	22.85	0.059
7	D7S817	GATA13G11	32102921	32136396	52.39	0.101	80.8	0.078	28.79	0.124
7	D7S2846	GATA31A10	38101384	38134800	62.67	0.138	88.71	0.219	41.43	0.074
7	D7S1818	GATA24D12	49359421	49388875	76.8	0.056	112.24	0.151	48.92	0
7	D7S3046	GATA118G10	68190258	68552322	82.46	0.119	127.79	0.17	48.93	0.067
7	D7S2204	GATA73D10	77964859	78126923	94.63	0.069	145.44	0.115	55.64	0.023
7	D7S820	GATA3F01	83627328	83789383	101.58	0.113	157.14	0.175	57.9	0.059
7	D7S821	GATA5D08	95895452	96057507	113.07	0.067	175.4	0.082	63.88	0.06
7	D7S1799	GATA23F05	103982240	104195004	119.84	0.134	183.71	0.129	69.96	0.115
7	D7S3061	GGAA6D03	123076475	123289192	133.54	0.1	196.92	0.216	81.63	0.033
7	D7S1804	GATA43C11	131930166	132279626	143.65	0.133	220.08	0.173	84.93	0.106
7	D7S1824	GATA32C12	139659040	140012565	157.31	0.097	238.14	0.153	95.74	0.049
7	NA	GATA104	143354599	143723666	167.1	0.096	254	0.154	100.7	0.048
7	D7S3070	GATA189C06	151198047	151567114	176.77	0.112	269.87	0.126	105.52	0.096
7	D7S3058	GATA30D09	154198790	154567829	188.18	0.049	282.8	0.029	115.24	0.067
7	D7S559	Mfd265	156165886	156472993	193.09		285.71		121.93
8	D8S262	AFM127xh2	3664442	3677034	0	0.192	0	0.179	0	0.177
8	D8S503	AFM193xh4	9270580	9233163	20.26	0.099	18.77	0.144	18.47	0.066
8	NA	GATA151F02	13296849	13252478	30.34	0.081	33.54	0.044	25.09	0.123
8	D8S261	AFM123xg5	17870483	17826203	38.53	0.082	37.97	0.064	37.67	0.069
8	D8S560	AFMa127ye5	21646300	21601969	46.85	0.088	44.43	0.159	44.57	0.042
8	D8S1048	UT7129	26867735	26811818	55.75	0.05	60.94	0.079	48.76	0.02
8	D8S1477	GGAA20C10	32186709	32067167	60.72	0.078	68.89	0.122	50.81	0.029
8	D8S1110	GATA8G10	53343525	53180972	68.54	0.059	81.33	0.12	53.72	0.01
8	D8S1113	GGAA8G07	59870763	59708209	74.48	0.034	93.59	0.061	54.68	0.016
8	D8S1136	GATA41A01	66230638	66068084	77.93	0.067	99.68	0.128	56.28	0.014
8	D8S2324	GATA14E09	74416883	74254329	84.64	0.112	112.81	0.209	57.69	0.046
8	D20S201	GATA8B01	92092306	92023130	96.01	0.069	135.12	0.094	62.33	0.043
8	NA	GAAT1A4	99258954	99189778	102.94	0.088	144.64	0.132	66.64	0.038
8	D8S1132	GATA26E03	107398048	107328872	111.84	0.074	158.11	0.064	70.41	0.074
8	D8S592	GATA6B02	118525332	118456151	119.3	0.123	164.59	0.107	77.87	0.128
8	D8S1179	GATA7G07	125976261	125907080	131.81	0.09	175.49	0.149	90.97	0.023
8	D8S1128	GATA21C12	128664330	128595148	140.9	0.154	190.84	0.143	93.26	0.178
8	D8S1108	GATA50D10	136360837	136291655	156.78	0.083	205.59	0.08	111.89	0.08
8	D8S373	UT721	144296507	144225132	165.19		213.68		119.93
9	D9S1779	AFM026tg9	506800	516800	0	0.083	0	0	0	0.123
9	D9S1871	AFM345ta9	3849269	3859269	8.33	0.056	0	0.063	12.56	0.056
9	D9S2169	GATA62F03	5190409	5200389	13.93	0.124	6.3	0.21	18.15	0.053
9	NA	GATA187D09	10220368	10230368	26.55	0.187	28.63	0.211	23.52	0.161
9	D9S925	GATA27A11	18279058	18289058	46.18	0.171	51.11	0.165	40.2	0.172
9	D9S1121	GATA87E02	25393090	25403090	63.98	0.067	68.22	0.122	58.13	0.023
9	D9S1118	GATA71E08	31915342	31925342	70.73	0.09	80.7	0.175	60.41	0.021
9	D9S301	GATA7D12	72992540	73802720	79.81	0.096	99.01	0.166	62.53	0.041
9	D9S1122	GATA89A11	78878447	79688627	89.57	0.024	116.28	0.046	66.68	0
9	D9S922	GATA21F05	82158167	82968347	91.98	0.084	120.88	0.187	66.68	0.035
9	D9S1120	GATA81C04	87281533	88091713	100.5	0.15	140.54	0.247	70.18	0.063
9	D9S910	ATA18A07	100663562	101623741	115.95	0.027	167.63	0.014	76.55	0.048
9	D9S938	GGAA22E01	105023890	105984069	118.67	0.109	169.08	0.125	81.38	0.084
9	D9S930	GATA48D07	114276033	115236212	129.76	0.119	181.82	0.192	89.88	0.047
9	D9S934	GATA64G07	120135575	121095754	141.9	0.053	202.02	0.035	94.64	0.073
9	D9S1825	AFMb029xg1	126927953	127888132	147.19	0.185	205.53	0.241	101.98	0.134
9	D9S2157	ATA59H06	135025310	136035489	166.6	0.203	231.84	0.161	115.7	0.202
9	D9S1838	AFMb303zg9	139756537	140636716	188.09		248.51		137.14
10	D10S1435	GATA88F09	2233272	2243272	0	0.177	0	0.035	0	0.288
10	D10S189	AFM063xf4	6762031	6721910	18.45	0.081	3.5	0.095	32.83	0.087
10	D10S1412	ATA31G11	9303788	9263782	26.61	0.08	13.07	0.113	41.65	0.049
10	D10S1430	GATA84C01	12776995	12736989	34.73	0.122	24.58	0.213	46.6	0.011
10	D10S1423	GATA70E11	19477909	19437903	47.19	0.178	47.34	0.228	47.74	0.124
10	D10S1426	GATA73E11	30535790	30495784	65.82	0.045	71.98	0.094	60.44	0.018
10	D10S1208	ATA5A04	35297638	35257632	70.35	0.116	81.54	0.256	62.22	0.021
10	D10S1221	ATA21A03	57199897	57529891	82.21	0.057	109.85	0.093	64.36	0.017
10	D10S1225	ATA24F10	64425051	64755045	87.97	0.023	119.25	0.044	66.11	0.005
10	NA	GATA121A08	70182555	70512549	90.29	0.066	123.67	0.05	66.63	0.069
10	D10S1432	GATA87G01	74329402	74659396	96.92	0.043	128.71	0.069	73.55	0.018
10	D10S2327	GGAT1A4	80382055	80712049	101.26	0.135	135.69	0.216	75.31	0.079
10	D10S2470	GATA115E01	92354576	92364596	115.06	0.051	158.84	0.091	83.31	0
10	D10S677	GGAA2F11	95954428	95964438	120.15	0.056	168.06	0.074	83.31	0.018
10	D10S1239	GATA64A09	103186343	103196353	125.77	0.136	175.47	0.174	85.15	0.102
10	NA	ATA103C06	NA	NA	139.74	0.027	193.61	0	95.47	0.055
10	D10S1425	GATA71C09	119330145	119340155	142.47	0.057	193.61	0.074	101.01	0.032
10	D10S1230	ATA29C03	122732682	122742692	148.19	0.151	201.04	0.272	104.17	0.039
10	D10S1222	ATA22D02	129150739	129260749	163.8	0.111	231.57	0.096	108.06	0.118
10	D10S1248	GGAA23C05	130982451	131092461	175.09	0.125	241.28	0.062	120.06	0.172
10	D10S212	AFM198zb4	134299591	134449578	187.82		247.54		138.04
11	D11S1984	GGAA17G05	1523386	1566810	0	0.021	0	0	0	0.044
11	D11S2362	ATA33B03	4868745	4912169	2.12	0.099	0	0.093	4.39	0.103
11	D11S1999	GATA23F06	10676565	10719989	12.16	0.105	9.43	0.113	14.82	0.089
11	D11S1981	GATA48E02	17042780	17086204	22.81	0.151	20.9	0.144	23.79	0.151
11	NA	ATA34E08	25893560	25936984	38.38	0.12	35.72	0.136	39.43	0.104
11	D11S1392	GATA6B09	34596653	34640077	50.62	0.088	49.67	0.131	50.02	0.033
11	D11S1993	ATA1B07	43566673	43610097	59.54	0.024	63.11	0.059	53.37	0.009
11	D11S4459	ATA9B04	56271095	56514519	61.98	0.031	69.04	0.021	54.26	0.025
11	D11S2365	GATA63F09	55962369	56205793	65.07	0.025	71.12	0.027	56.76	0.022
11	D11S2363	GATA12F04	58992692	59236116	69.19	0.006	74.84	0.012	61.06	0
11	D11S2006	GATA46A12	59478464	59721888	69.82	0.112	76	0.191	61.06	0.049
11	D11S2371	GATA90D07	73182779	73505131	81.2	0.049	96.09	0.081	66	0.009
11	D11S2002	GATA30G01	79643051	79965403	86.15	0.151	104.25	0.181	66.93	0.121
11	D11S2000	GATA28D01	105063951	105558741	101.75	0.033	123.19	0.064	79.26	0.015
11	D11S1986	GGAA7G08	110728815	111223605	105.05	0.105	129.61	0.129	80.73	0.078
11	D11S1998	GATA23E06	117202970	117697760	115.7	0.156	142.83	0.2	88.63	0.111
11	D11S4464	GATA64D03	123131837	123626627	131.86	0.102	164.01	0.096	99.89	0.104
11	D11S4463	GATA117D01	130377449	130872239	142.22	0.052	173.7	0.045	110.49	0.056
11	D11S1304	UT2095	132091401	132586191	147.49	0	178.16	0	116.08	0
11	D11S969	AFM205vf10	132740062	133234852	147.49		178.16		116.08
12	D12S372	GATA4H03	3457623	3587362	0	0.115	0	0.07	0	0.145
12	NA	GATA49D12	8048872	8157605	11.66	0.075	7.02	0.125	14.95	0.034
12	D12S269	MFD259	13497722	13606455	19.19	0.044	19.84	0.067	18.32	0.021
12	D12S373	GATA6C01	16906265	17014998	23.58	0.111	26.6	0.195	20.47	0.062
12	D12S1042	ATA27A06	27538639	27647372	34.91	0.061	47.18	0.124	26.73	0
12	D12S1301	GATA91H06	42348911	44062644	41.02	0.07	59.84	0.139	26.73	0.01
12	D12S297	UT5029	50899321	52613054	48.06	0.21	74.12	0.248	27.69	0.15
12	D12S1294	GATA73H09	66220450	67934183	70.47	0.04	101.37	0.08	43.14	0
12	D12S1052	GATA26D02	73895728	75609461	74.46	0.078	109.44	0.16	43.14	0.026
12	D12S1064	GATA63D12	89347430	90823299	82.33	0.106	126.01	0.139	45.71	0.074
12	D12S1300	GATA85A04	97025074	98500943	93.12	0.03	140.34	0.057	53.18	0
12	NA	PAH	101807288	103283157	96.12	0.107	146.04	0.156	53.19	0.071
12	D12S2070	ATA25F09	114567092	116082709	107.02	0.098	162.23	0.185	60.37	0.02
12	D12S395	GATA4H01	118672849	120188466	116.92	0.062	181.62	0.043	62.4	0.104
12	D12S2078	GATA32F05	126527093	127961140	123.19	0.186	185.91	0.177	72.91	0.184
12	D12S1045	ATA29A06	128963691	130397738	142.77	0.05	204.4	0.04	92.27	0.061
12	D12S1638	AFMb002vd5	131828792	133318719	147.82		208.37		98.41
13	D13S787	GATA23C03	23278738	24380738	0	0.212	0	0.189	0	0.192
13	NA	ATA5A09	29970681	31072681	22.68	0.114	19.94	0.168	20.23	0.051
13	D13S1493	GGAA29H03	32906926	34008926	34.31	0.057	37.38	0.023	25.35	0.112
13	D13S894	GATA86H01	37636509	38738509	40.04	0.239	39.7	0.359	36.76	0.169
13	D13S1807	GATA11C08	54004097	55106096	66.08	0.143	84.92	0.232	54.41	0.062
13	D13S800	GATA64F08	72772693	73874692	80.77	0.095	109.99	0.061	60.62	0.112
13	D13S317	GATA7G10	81620060	82722059	90.42	0.126	116.1	0.133	72.04	0.118
13	D13S793	GATA43H03	96749844	97951762	103.27	0.026	129.75	0.057	84.11	0
13	D13S779	ATA26D07	100301956	101503955	105.92	0.156	135.5	0.221	84.11	0.094
13	D13S796	GATA51B02	106686966	107888965	122.06	0.052	159.19	0.072	93.67	0.034
13	D13S895	GGAA22G01	108386267	109588266	127.3	0.123	166.4	0.148	97.11	0.095
13	D13S285	AFM309va9	111843434	112795432	139.89		181.61		106.76
14	D14S742	GATA74E02	21270815	22200975	0	0.12	0	0.189	0	0.043
14	D14S1280	GATA31B09	25725631	26655791	12.29	0.015	19.83	0.012	4.32	0.019
14	D14S608	GATA43H01	27919195	28849444	13.79	0.124	21.06	0.118	6.25	0.125
14	D14S599	ATA29G03	33723548	34653797	26.44	0.156	33.09	0.195	19.02	0.12
14	D14S587	GGAA10C09	53436576	54366826	42.62	0.089	53.74	0.124	31.23	0.052
14	D14S592	ATA19H08	60466609	61396856	51.57	0.089	66.37	0.084	36.45	0.083
14	D14S588	GGAA4A12	69290039	70220286	60.52	0.095	74.8	0.128	44.79	0.062
14	D14S606	GATA30A03	81323693	82253940	70.12	0.105	87.85	0.098	51.04	0.107
14	NA	GATA193A07	88526586	89456833	80.73	0.065	97.76	0.083	61.94	0.051
14	D14S617	GGAA21G11	91272543	92202790	87.26	0.022	106.13	0.049	67.08	0
14	D14S1434	GATA168F06	94378110	95308357	89.47	0.135	111.08	0.208	67.08	0.073
14	D14S1426	GATA136B01	99689318	100619565	103.29	0.104	133.22	0.077	74.39	0.123
14	D14S1007	AFMb002zf1	105049023	105977978	113.86		140.95		86.92
15	D15S128	AFM273yf9	22681893	25130800	0	0.12	0	0.15	0	0.085
15	D15S822	GATA88H02	24973428	27390682	12.27	0.058	15.5	0.049	8.58	0.05
15	D15S165	AFM248vc5	29047915	31260619	18.05	0.161	20.41	0.234	13.58	0.116
15	NA	GATA50C03	34780495	36993203	34.79	0.106	45.78	0.048	25.39	0.17
15	D15S659	GATA63A03	44161300	46374008	45.52	0.136	50.55	0.232	43.08	0.057
15	D15S643	GATA50G06	57501115	59713823	59.48	0.049	75.72	0.086	48.76	0.005
15	D15S1507	GATA151F03	63127063	65340010	64.39	0.099	84.39	0.179	49.25	0.044
15	D15S818	GATA85D02	72017620	74230567	74.47	0.146	103.11	0.15	53.61	0.119
15	D15S655	ATA28G05	85777069	87976065	89.49	0.126	118.54	0.307	65.7	0.004
15	D15S652	ATA24A08	90318371	92517367	102.35	0.067	154.34	0.068	66.07	0.073
15	D15S816	GATA73F01	92820788	95019784	109.04	0.153	161.22	0.146	73.4	0.153
15	D15S1515	GATA197B10	96134658	98333654	124.9	0.096	176.23	0.037	89.24	0.159
15	D15S642	GATA27A03	100152332	102334809	134.66		179.94		105.69
16	D16S3401	16PTEL06	171931	231930	0	0.046	0	0.02	0	0.073
16	D16S2616	ATA41E04	6212628	6272627	4.64	0.219	2.03	0.209	7.3	0.211
16	D16S748	ATA3A07	12046946	12139445	28.1	0.13	24.3	0.218	29.82	0.075
16	D16S764	GATA42E11	18160778	18253277	41.42	0.074	47.7	0.136	37.38	0.056
16	D16S403	AFM049xd2	22945152	23037651	48.89	0.047	61.61	0.08	43.01	0.02
16	D16S769	GATA71H05	26066263	26158762	53.63	0.065	69.67	0.112	45.01	0.027
16	D16S753	GGAA3G05	31181005	31273504	60.16	0.03	81.06	0.066	47.73	0.005
16	D16S3396	ATA55A11	49749858	51192357	63.16	0.032	87.71	0.054	48.21	0.018
16	D16S3253	GATA22F09	53344121	54786620	66.34	0.115	93.17	0.152	49.99	0.074
16	NA	GATA138C05	60670978	NA	78.09	0.161	108.85	0.142	57.48	0.173
16	D16S2624	GATA81D12	70292632	71735131	94.76	0.108	123.4	0.117	75.57	0.093
16	D16S516	AFM350vd1	77681656	79124155	105.73	0.145	135.31	0.198	84.95	0.092
16	D16S422	AFM249xc5	81468930	82911364	120.72	0.107	156.28	0.1	94.29	0.112
16	D16S539	GATA11C06	84943758	86386257	131.62	0.039	166.39	0.05	105.64	0.025
16	D16S2621	GATA71F09	86530906	87973405	135.52		171.44		108.18
17	D17S1308	GTAT1A05	569917	623167	0	0.124	0	0	0	0.164
17	D17S1298	GAAT2C03	3613299	3666550	12.63	0.262	0	0.282	17.05	0.247
17	NA	ATA78D02	13057510	13116785	41.78	0.126	31.9	0.208	44.12	0.059
17	D17S2196	GATA185H04	17205207	17264482	54.61	0.042	54	0.059	50.03	0.027
17	D17S1294	GGAA9D03	25406301	28382175	58.87	0.13	59.98	0.262	52.7	0.015
17	D17S1299	GATA25A04	36247937	38994411	72.13	0.078	89	0.162	54.22	0.034
17	D17S2180	ATC6A06	44028109	46673110	79.95	0.149	105.77	0.227	57.65	0.086
17	D17S1290	GATA49C09	53686448	56331449	95.37	0.1	130.2	0.171	66.34	0.038
17	D17S2193	ATA43A10	64059357	66547762	105.54	0.112	148.04	0.159	70.18	0.082
17	D17S1301	GATA28D11	70192530	72680935	116.89	0.245	164.54	0.209	78.44	0.212
17	D17S2195	ATA58A02	73403925	75892330	143.71	0.151	186.77	0.044	101.05	0.177
17	D17S784	AFM044xg3	75416863	77802268	159.25		191.17		119.5
18	NA	GATA178F11	2113098	2123098	0	0.019	0	0.02	0	0.017
18	D18S1370	ATA45G06	3147651	3157651	1.86	0.058	1.97	0.062	1.68	0.051
18	D18S1376	GATA185C06	5327457	5337457	7.71	0.103	8.24	0.148	6.78	0.06
18	D18S843	ACT1A01	8603770	8613770	18.16	0.133	23.46	0.158	12.83	0.105
18	D18S542	GATA11A06	11482759	11492759	31.84	0.107	39.84	0.179	23.47	0.039
18	D18S877	GATA64H04	24979188	26725190	42.71	0.061	58.54	0.051	27.43	0.1
18	D18S535	GATA13	36402787	38148789	48.87	0.091	63.65	0.146	37.54	0.034
18	D18S851	GATA6D09	48361419	50107421	58.06	0.071	78.73	0.109	40.94	0.044
18	D18S858	ATA23G05	53048092	54897094	65.21	0.059	89.77	0.068	45.3	0.049
18	D18S1357	ATA7D07	56970842	58819862	71.13	0.075	96.63	0.075	50.24	0.067
18	D18S1364	GATA7E12	61551140	63400160	78.72	0.083	104.16	0.142	56.95	0.04
18	NA	ATA82B02	67064498	68913518	87.06	0.194	118.8	0.184	60.93	0.179
18	D18S1371	GATA177C03	71239736	73110748	107.56	0.134	138.09	0.134	79.64	0.116
18	D18S1390	18QTEL11	75952909	77851921	121.3		151.87		91.49
19	D19S591	GATA44F10	3026853	3075853	0	0.078	0	0.037	0	0.1
19	D19S1034	GATA21G05	6064256	6113256	7.88	0.117	3.73	0.165	10.16	0.089
19	D19S586	GATA23B01	9665797	9804797	19.84	0.094	20.83	0.11	19.16	0.064
19	D19S714	GATA66B04	15589231	15728132	29.37	0.083	32.03	0.198	25.61	0.009
19	D19S433	GGAA2A03	35108867	30417027	37.79	0.078	52.96	0.112	26.48	0.054
19	D19S245	Mfd235	38789997	34098157	45.69	0.147	64.39	0.238	31.86	0.078
19	D19S559	UT7544	50022063	45330223	60.87	0.073	90.25	0.091	39.77	0.054
19	D19S246	Mfd232	55647457	50955645	68.26	0.146	99.47	0.125	45.16	0.162
19	D19S589	GATA29B01	58498394	53806582	83.25	0.107	112.23	0.03	62	0.176
19	D19S254	Mfd238	62358762	57666950	94.17		115.26		80.37
20	D20S103	AFM077xd3	507263	559258	0	0.132	0	0.041	0	0.216
20	D20S482	GATA51D03	4454279	4506279	13.51	0.132	4.16	0.098	23.13	0.14
20	D20S851	AFMa218yb5	8809944	8861944	27.02	0.142	14.11	0.174	37.52	0.11
20	D20S1143	GATA129B03	15246039	15297993	41.64	0.113	32.27	0.199	48.7	0.039
20	D20S477	GATA29F06	22360084	22412084	53.15	0.087	53.33	0.148	52.58	0.032
20	D20S478	GATA42A03	36665442	37232028	61.89	0.075	68.54	0.16	55.77	0
20	D20S481	GATA47F05	43201695	43768281	69.43	0.238	85.13	0.348	55.77	0.165
20	D20S480	GATA45B10	51290614	51857207	95.28	0.136	128.05	0.164	72.92	0.122
20	D20S451	UT254	56097935	56664529	109.28	0.012	145.12	0	85.38	0.017
20	D20S164	UT1772	56486762	57053356	110.49		145.12		87.1
21	D21S1432	GATA11C12	16265317	17343446	0	0.08	0	0.122	0	0.043
21	D21S1437	GGAA3C07	20568710	21646839	8.1	0.112	12.5	0.161	4.3	0.059
21	D21S2052	GATA129D11	27740433	28818562	19.49	0.137	29.14	0.154	10.2	0.136
21	D21S1440	ATA27F01	38063497	39141627	33.6	0.116	45.03	0.092	24.14	0.133
21	D21S2055	GATA188F04	40113290	41191420	45.4	0.101	54.33	0.112	37.8	0.095
21	D21S1411	UT1355	43033739	44160670	55.64	0.067	65.75	0.057	47.47	0.064
21	D21S1446	GATA70B08	46862013	48037585	62.36		71.46		53.94
22	NA	GATA198B05	16030650	17650650	0	0.124	0	0.153	0	0.086
22	D22S686	GGAA10F06	21398519	23068519	12.62	0.025	15.84	0	8.64	0.054
22	D22S345	Mfd313	22818587	24488587	15.08	0.086	15.84	0.097	14.04	0.077
22	D22S689	GATA21F03	27186460	28856460	23.81	0.117	25.61	0.16	21.82	0.079
22	D22S683	GATA11B12	34843873	36513927	35.7	0.093	42.22	0.121	29.83	0.077
22	D22S1045	ATA37D06	35866244	37536298	45.07	0.129	54.56	0.123	37.58	0.123
22	D22S532	UT7136	44501825	46123161	58.23	0.106	67.06	0.088	50.14	0.103
22	D22S1169	AFMb337zh9	47788105	49402101	68.95		75.92		60.57
X	DXS9895	GATA124B04	7387107	7377107			0	0.212
X	DXS9902	GATA175D03	15233537	15323616			22.59	0.111
X	DXS6795	ATA28C05	23154421	23244500			33.86	0.05
X	DXS9896	GATA124E07	29247081	29337160			38.89	0.189
X	DXS1068	AFM238yc11	38793171	38908117			58.73	0.128
X	DXS6810	GATA69C12	42803634	42918690			71.79	0.017
X	NA	GATA144D04	44898394	45013450			73.49	0.078
X	DXS7132	GATA72E05	64572061	64655336			81.37	0.046
X	DXS6800	GATA31D10	78567066	78680410			85.99	0.211
X	DXS6789	GATA31F01	95336070	95449414			108.51	0.067
X	DXS9893	ATA31E12	106141353	106254583			115.26	0.056
X	NA	GATA172D05	113061249	113174984			120.87	0.099
X	NA	GATA165B12	120705649	120877968			130.92	0.088
X	DXS1047	AFM150xf10	128903001	129075320			139.84	0.156
X	D3S2390	GATA31E08	140061921	140234255			155.92	0.132
X	DXS7127	GATA100G03	142768992	142941125			169.49	0.077
X	DXS998	AFM224zg11	146415599	146607898			177.28
